# Supplementary material for: Carboxy-terminal polyglutamylation regulates signaling and phase separation of the Dishevelled protein
Source: EMBO J. 2024 Sep 30;43(22):15. doi: 10.1038/s44318-024-00254-7 (PMC11574253; doi:10.1038/s44318-024-00254-7)
Supplement: Supplementary file 3 — Dataset EV1 [file 44318_2024_254_MOESM3_ESM.xlsx]

## Sheet: Dataset EV1
GENE	mW (Da)	pI (pH)	PLGS Score	Peptides	Theoretical Peptides	Coverage (%)	Precursor RMS Mass Error (ppm)	Products	Modified Peptides	Products RMS Mass Error (ppm)	Products RMS RT Error (min)	Protein ID	Identified in
ttll10	79200	9.4825	96.8156	1	62	2.1307	7.362	8	0	10.6608	0.0386	40804	DVL3 pull-down
ttll3	87358	8.3571	96.6836	3	61	6.0881	5.0691	17	0	16.5912	0.0399	18224	DVL3 pull-down
Dataset EV1. Identification of TTLL as binding partners of DVL3
