# Supplementary material for: Carboxy-terminal polyglutamylation regulates signaling and phase separation of the Dishevelled protein
Source: EMBO J. 2024 Sep 30;43(22):15. doi: 10.1038/s44318-024-00254-7 (PMC11574253; doi:10.1038/s44318-024-00254-7)
Supplement: Supplementary file 4 — Dataset EV2 [file 44318_2024_254_MOESM4_ESM.xlsx]

## Sheet: Dataset EV2
Plasmid	Backbone	Insert	Reference
pCDNA3.1-FLAG-mDVL1	pCDNA3.1	Flag, mouse DVL1 (1-695)	Kind gift from Madelone Maurice (80)
pCDNA3.1-FLAG-hDVL2	pCDNA3.1	Flag, human DVL2 (1-736)	3XFlag DVL2 (WT) was a gift from Jeff Wrana. Addgene, # 24802 (81)
pCDNA3.1-FLAG-hDVL3	pCDNA3.1	Flag, human DVL3 (1-716)	Kind gift from Randall Moon (82)
pCDNA3.1-FLAG-hDVL3 (87-716)	pCDNA3.1	Flag, human DVL3 (87-716)	Kind gift from Randall Moon (82)
pCDNA3.1-FLAG-hDVL3 (332-716)	pCDNA3.1	Flag, human DVL3 (332-716)	Kind gift from Randall Moon (82)
pCDNA3.1-FLAG-hDVL3 (492-716)	pCDNA3.1	Flag, human DVL3 (492-716)	Kind gift from Randall Moon (82)
pCDNA3.1-FLAG-hDVL3 (1-246)	pCDNA3.1	Flag, human DVL3 (1-246)	Kind gift from Randall Moon (82)
pCDNA3.1-FLAG-hDVL3 (1-442)	pCDNA3.1	Flag, human DVL3 (1-442)	Kind gift from Randall Moon (82)
pCDNA3.1-FLAG-hDVL3 (1-495)	pCDNA3.1	Flag, human DVL3 (1-495)	Kind gift from Randall Moon (82)
pDONR221-DVL3	pDONR221	human DVL3 (1-716)	DNASU, #HsCD00043699
pDEST Twin-strep-Flag-HALO	pDEDST	Twin-strep,Flag, HALO	Kind gift from Cyril Barinka (75)
pCDNA3.1-FLAG-hDVL3 E571D/E604D/E693D/E710D	pCDNA3.1	Flag, human DVL3 (1-716) E571D/E604D/E693D/E710D	This study - mutagenesis of pCDNA3.1-FLAG-hDVL3
pCDNA3.1-FLAG-hDVL3 E710D	pCDNA3.1	Flag, hDVL3 (1-716) E710D	This study - mutagenesis of pCDNA3.1-FLAG-hDVL3
pCDNA3.1-FLAG-hDVL3 E710A/D714A	pCDNA3.1	Flag, hDVL3 (1-716) E710A/D714A	This study - mutagenesis of pCDNA3.1-FLAG-hDVL3
pCDNA3.1-FLAG-hDVL3-4E	pCDNA3.1	Flag, hDVL3 (1-716)-4E	This study - mutagenesis of pCDNA3.1-FLAG-hDVL3
pCDNA3.1-FLAG-hDVL3-4A	pCDNA3.1	Flag, hDVL3 (1-716)-4A	This study - mutagenesis of pCDNA3.1-FLAG-hDVL3
pCDNA3.1-FLAG-hDVL3 1-709	pCDNA3.1	Flag, hDVL3 (1-709)	(31)
pCDNA3.1-FLAG-hDVL3 1-697	pCDNA3.1	Flag, hDVL3 (1-697)	(31)
pCDNA3.1-FLAG-hDVL3-12E	pCDNA3.1	Flag, hDVL3 (1-716)-12E	This study - mutagenesis of pCDNA3.1-FLAG-hDVL3
pCDNA3.1-FLAG-hDVL3-E	pCDNA3.1	Flag, hDVL3 (1-716)-4E	This study - mutagenesis of pCDNA3.1-FLAG-hDVL3
M50 Super8X TopFlash	pTA-Luc	TCF/LEF binding sites	M50 Super 8x TOPFlash was a gift from Randall Moon. Addgene, (83)
pRl-Tk-luc	pRL-TK	luciferase	Promega, #E2241
pcDNA3-hCK1ε wt	pcDNA3	human CK1ε (1-416)	Kind gift from Lukáš Trantírek (84)
pCS2+VSVG Lrp6 deltaN	pCS2+	VSV-G, human Lrp6 (1370–1613)	LRP6 deltaN-pCS2-VSVG was a gift from Xi He. Addgene, # 27281 (42)
pCDNA3.1	pCDNA3.1	empty vector	Invitrogen, #V79020
pEYFP-spacer-mTTLL1	pEYFP	mouse TTLL1 (1-423)	Kind gift from Carsten Janke (3)
pEYFP-spacer-mTTLL2	pEYFP	mouse TTLL2 (1-540)	Kind gift from Carsten Janke (3)
pEYFP-spacer-mTTLL3	pEYFP	mouse TTLL3 (1-927)	Kind gift from Carsten Janke (3)
pEYFP-spacer-mTTLL4	pEYFP	mouse TTLL4 (1-1193)	Kind gift from Carsten Janke (3)
pEYFP-spacer-mTTLL5	pEYFP	mouse TTLL5 (1-1328)	Kind gift from Carsten Janke (3)
pEYFP-spacer-mTTLL6	pEYFP	mouse TTLL6 (1-822)	Kind gift from Carsten Janke (3)
pEYFP-spacer-mTTLL7	pEYFP	mouse TTLL7 (1-912)	Kind gift from Carsten Janke (3)
pEYFP-spacer-mTTLL8	pEYFP	mouse TTLL8 (1-832)	Kind gift from Carsten Janke (3)
pEYFP-spacer-mTTLL9	pEYFP	mouse TTLL9 (1-461)	Kind gift from Carsten Janke (3)
pEYFP-spacer-mTTLL10	pEYFP	mouse TTLL10 (1-704)	Kind gift from Carsten Janke (3)
pEYFP-spacer-mTTLL11	pEYFP	mouse TTLL11 (1-727)	Kind gift from Carsten Janke (3)
pEYFP-spacer-mTTLL12	pEYFP	mouse TTLL12 (1-639)	Kind gift from Carsten Janke (3)
pEYFP-spacer-mTTLL13	pEYFP	mouse TTLL13 (1-804)	Kind gift from Carsten Janke (3)
pEYFP-spacer-hTTLL11	pEYFP	human TTLL11 (1-800)	kind gift from Carsten Janke
pEYFP-spacer-hTTLL11 (E531G)	pEYFP	human TTLL11 (1-800) E531G	kind gift from Carsten Janke
pcDNA3.1-EYFP-mCCP1	pcDNA3.1	mouse CCP1 (1-1218)	kind gift from Carsten Janke
pcDNA3.1-EYFP-mCCP1 (H912S, E915Q)	pcDNA3.1	mouse CCP1 (1-1218) H912S/E915Q	kind gift from Carsten Janke
pcDNA3.1-EYFP-mCCP5	pcDNA3.1	mouse CCP5 (1-886)	kind gift from Carsten Janke
pcDNA3.1-EYFP-mCCP5 (H252S, E255Q)	pcDNA3.1	mouse CCP5 (1-886) H252S/E255Q	kind gift from Carsten Janke
pcDNA3.1-EYFP-mCCP6	pcDNA3.1	mouse CCP6 (1-540)	kind gift from Carsten Janke
pcDNA3.1-EYFP-mCCP6 (H230S, E233Q)	pcDNA3.1	mouse CCP6 (1-540) H230S/E233Q	kind gift from Carsten Janke
Twin strep-Flag-HALO-DVL3 wt	pDEDST	Twin-strep,Flag, HALO, human DVL3 (1-716)	This study
Twin strep-Flag-HALO-DVL3-E	pDEDST	Twin-strep,Flag, HALO, human DVL3 (1-716)-E	This study - mutagenesis of Twin strep-Flag-HALO-DVL3 wt
Twin strep-Flag-HALO-DVL3-E71A0/D714A	pDEDST	Twin-strep,Flag, HALO, human DVL3 (1-716) E710A/D714A	This study - mutagenesis of Twin strep-Flag-HALO-DVL3 wt
Twin strep-Flag-HALO-ECFP-DVL3-wt	pDEDST	Twin-strep,Flag, ECFP human DVL3 (1-716)	This study
Twin strep-Flag-ECFP-DVL3-12E	pDEDST	Twin-strep,Flag, ECFP, human DVL3 (1-716)-12E	This study - mutagenezis of Twin strep-Flag-ECFP-DVL3
Twin strep-Flag-ECFP-DVL3 E71A0/D714A	pDEDST	Twin-strep,Flag, ECFP, human DVL3 (1-716) E71A0/D714A	This study - mutagenezis of Twin strep-Flag-ECFP-DVL3
pET-hDVL3 C24	pET	His6, ZZ tag, hDVL3 (693-716)	This study
pET-hDVL3 C24-12E	pET	His6, ZZ tag, hDVL3 (693-716)-12E	This study
pCS2+xDvl3	pCS2+	6xmyc, xDvl3 (1-741)	Kind gift from Alexandra Schambony (85)
pCS2+xDvl3-4E	pCS2+	6xmyc, xDvl3 (1-741)-4E	This study - mutagenezis of pCS2+xDvl3
pCS2+xDvl3-6E	pCS2+	6xmyc, xDvl3 (1-741)-6E	This study - mutagenezis of pCS2+xDvl3-4E
pCS2+xDvl3-12E	pCS2+	6xmyc, xDvl3 (1-741)-12E	This study - mutagenezis of pCS2+xDvl3-6E
Dataset EV2. List of plasmids used in this study included in this study
