# Supplementary material for: Carboxy-terminal polyglutamylation regulates signaling and phase separation of the Dishevelled protein
Source: EMBO J. 2024 Sep 30;43(22):15. doi: 10.1038/s44318-024-00254-7 (PMC11574253; doi:10.1038/s44318-024-00254-7)
Supplement: Supplementary file 5 — Dataset EV3 [file 44318_2024_254_MOESM5_ESM.xlsx]

## Sheet: Dataset EV3
Experiment	Plasmid	DNA [ng]	PEI ratio (to final concentration of DNA)	Plate and final concentration of DNA per well [ng]
Fig 1A-C; EV1 A-B	pEYFP-spacer-mTTLL1	100	4x	24-well; 500
Fig 1A-C; EV1 A-B	pEYFP-spacer-mTTLL2	300	4x	24-well; 500
Fig 1A-C; EV1 A-B	pEYFP-spacer-mTTLL3	250	4x	24-well; 500
Fig 1A-C; EV1 A-B	pEYFP-spacer-mTTLL4	200	4x	24-well; 500
Fig 1A-C; EV1 A-B	pEYFP-spacer-mTTLL5	500	4x	24-well; 500
Fig 1A-C; EV1 A-B	pEYFP-spacer-mTTLL6	100	4x	24-well; 500
Fig 1A-C; EV1 A-B	pEYFP-spacer-mTTLL7	400	4x	24-well; 500
Fig 1A-C; EV1 A-B	pEYFP-spacer-mTTLL8	400	4x	24-well; 500
Fig 1A-C; EV1 A-B	pEYFP-spacer-mTTLL9	300	4x	24-well; 500
Fig 1A-C; EV1 A-B	pEYFP-spacer-mTTLL10	150	4x	24-well; 500
Fig 1A-C; EV1 A-B	pEYFP-spacer-mTTLL11	150	4x	24-well; 500
Fig 1A-C; EV1 A-B	pEYFP-spacer-mTTLL12	50	4x	24-well; 500
Fig 1A-C; EV1 A-B	pEYFP-spacer-mTTLL13	300	4x	24-well; 500
Fig 1A-C; EV1 A-B	pEYFP-spacer-hTTLL11	150	4x	24-well; 500
Fig 1A-C; EV1 A-B	pEYFP-spacer-hTTLL11 (E531G)	150	4x	24-well; 500
Fig 1D; EV1 C	all	3000	3x	10cm, 6000
Fig 1E	pEYFP-spacer-hTTLL11	3000	3x	10cm, 6000
Fig 2A; S2A	all	3000	3x	10cm, 6000
Fig S2B	all	3000	3x	10cm, 6000
Fig 2C-E; S2C-D; AS2	all	3000	3x	10cm, 6000
Fig 3C; EV3A, B	all	3000	3x	10cm, 6000
Fig 4	all	2000	3x	10cm, 6000
Fig EV4B, D	all	100	4x	24-well; 400
Fig EV4C	Super8X TopFlash	100	4x	24-well; 400
Fig EV4C	pRl-Tk-luc	100	4x	24-well; 400
Fig EV4C	pCDNA3.1-FLAG-hDVL3	50	4x	24-well; 400
Fig EV4C	pCDNA3.1-FLAG-hDVL3-4E	50	4x	24-well; 400
Fig EV4C	pCDNA3.1-FLAG-hDVL3-12E	50	4x	24-well; 400
Fig EV4C	pCDNA3.1-FLAG-hDVL3-E710A/D714A	50	4x	24-well; 400
Fig EV4E	all	1000	4x	6cm; 2000
Fig 6A, B, D, E; EV5A, B	all	150	4x	24-well; 300
Fig 6C; AS3C	all	100	4x	μ-Slide 8 well; 200
Fig AS3A; 6B; AS4A	all	3000	3x	10cm, 6000
Fig AS4F; 6A, C; AS5B	all	150	4x	24-well; 300
Fig 8	pEYFP-spacer-hTTLL11	20	4x	24-well; 500
Dataset EV3. List of transfection conditions in individual experiments.
