# Supplementary material for: Carboxy-terminal polyglutamylation regulates signaling and phase separation of the Dishevelled protein
Source: EMBO J. 2024 Sep 30;43(22):15. doi: 10.1038/s44318-024-00254-7 (PMC11574253; doi:10.1038/s44318-024-00254-7)
Supplement: Supplementary file 6 — Dataset EV4 [file 44318_2024_254_MOESM6_ESM.xlsx]

## Sheet: Dataset EV4
Original vector	Primer	Sequence (5'-3')	Note
pCDNA3.1-FLAG-hDVL3 E710D	DVL3 E571D FWD	ccgactgccatcgctgtgctgactgct	E571D/E604D/E693D/E710D production
pCDNA3.1-FLAG-hDVL3 E710D	DVL3 E571D REV	agcagtcagcacagcgatggcagtcgg	E571D/E604D/E693D/E710D production
pCDNA3.1-FLAG-hDVL3 E710D/E571D	DVL3 E604D FWD	tggtccgaatcgctgccgctgccc	E571D/E604D/E693D/E710D production
pCDNA3.1-FLAG-hDVL3 E710D/E571D	DVL3 E604D REV	gggcagcggcagcgattcggacca	E571D/E604D/E693D/E710D production
pCDNA3.1-FLAG-hDVL3 E710D/E571D/E604D	DVL3 E693D FWD	ctggcggtcagatccgggggcac	E571D/E604D/E693D/E710D production
pCDNA3.1-FLAG-hDVL3 E710D/E571D/E604D	DVL3 E693D REV	gtgcccccggatctgaccgccag	E571D/E604D/E693D/E710D production
pCDNA3.1-FLAG-hDVL3	DVL3 E710D FWD	catcacatccacaaagaaatcactggggtttcccatg
pCDNA3.1-FLAG-hDVL3	DVL3 E710D REV	catgggaaaccccagtgatttctttgtggatgtgatg
pCDNA3.1-FLAG-hDVL3	Dvl3-E FWD	cgaaaagggcgaattctcattccatcacatccacaaagaac
pCDNA3.1-FLAG-hDVL3	Dvl3-E REV	gttctttgtggatgtgatggaatgagaattcgcccttttcg
pCDNA3.1-FLAG-hDVL3	DVL3-4A FWD	gagttctttgtggatgtgatggccgctgcagcctgagaattcgcccttttcggatc
pCDNA3.1-FLAG-hDVL3	DVL3-4A REV	gatccgaaaagggcgaattctcaggctgcagcggccatcacatccacaaagaact
pCDNA3.1-FLAG-hDVL3	DVL3-4E FWD	gagttctttgtggatgtgatggaggaagaggaatgagaattcgcccttttcggatc
pCDNA3.1-FLAG-hDVL3	DVL3-4E REV	gatccgaaaagggcgaattctcattcctcttcctccatcacatccacaaagaact
pCDNA3.1-FLAG-hDVL3-4E	DVL3-4E+4E FWD	gaaaagggcgaattctcattcttcttcttcttcctcttcctccatcacat	12E mutant production
pCDNA3.1-FLAG-hDVL3-4E	DVL3-4E+4E REV	atgtgatggaggaagaggaagaagaagaagaatgagaattcgcccttttc	12E mutant production
pCDNA3.1-FLAG-hDVL3-8E	DVL3-8E+4E FWD	gaagaggaagaagaagaagaagaggaggaggagtgagaattcgcccttttcg	12E mutant production
pCDNA3.1-FLAG-hDVL3-8E	DVL3-8E+4E REV	cgaaaagggcgaattctcactcctcctcctcttcttcttcttcttcctcttc	12E mutant production
pCDNA3.1-FLAG-hDVL3	DVL3 E710A/D714A FWD	gcgaattctcacatcacagccacaaagaacgcactggggtttcccatg
pCDNA3.1-FLAG-hDVL3	DVL3 E710A/D714A REV	catgggaaaccccagtgcgttctttgtggctgtgatgtgagaattcgc
Twin strep-Flag-HALO-DVL3 wt	D3-E FWD	gtacaagaaagctgggctattccatcacatccacaaagaac
Twin strep-Flag-HALO-DVL3 wt	D3-E REV	gttctttgtggatgtgatggaatagcccagctttcttgtac
Twin strep-Flag-HALO-DVL3 wt	D3 E710A/D714A FWD	gctgggtcacatcacagccacaaagaacgcactggggtttcccatg
Twin strep-Flag-HALO-DVL3 wt	D3 E710A/D714A REV	catgggaaaccccagtgcgttctttgtggctgtgatgtgacccagc
Twin strep-Flag-HALO-DVL3 wt	D3-4E FWD	gttctttgtggatgtgatggaggaggaggaatagcccagctttcttg
Twin strep-Flag-HALO-DVL3 wt	D3-4E REV	caagaaagctgggctattcctcctcctccatcacatccacaaagaac
Twin strep-Flag-HALO-DVL3 wt	D3-4A FWD	gttctttgtggatgtgatggccgcggccgcgtagcccagctttcttg
Twin strep-Flag-HALO-DVL3 wt	D3-4A REV	caagaaagctgggctacgcggccgcggccatcacatccacaaagaac
Twin strep-Flag-HALO-DVL3 wt	D3 (1-709) FWD	caagaaagctgggctaactggggtttcccatg
Twin strep-Flag-HALO-DVL3 wt	D3 (1-709) REV	catgggaaaccccagttagcccagctttcttg
Twin strep-Flag-HALO-DVL3 wt	D3 (1-697) FWD	ggaactgaccgccagctagcccagctttcttg
Twin strep-Flag-HALO-DVL3 wt	D3 (1-697) REV	caagaaagctgggctagctggcggtcagttcc
Twin strep-Flag-HALO-DVL3-4E	D3-4E+8E FWD	gatggaggaggaggaagaagaagaggaagaggaagaggaatagcccagctttcttg	12E mutant production
Twin strep-Flag-HALO-DVL3-4E	D3-4E+8E REV	caagaaagctgggctattcctcttcctcttcctcttcttcttcctcctcctccatc	12E mutant production
Twin strep-Flag-HALO-ECFP-DVL3 wt	ΔHALO FWD	ctggctagcaccatggtgagcaagggcgag
Twin strep-Flag-HALO-ECFP-DVL3 wt	ΔHALO REV	ctcgcccttgctcaccatggtgctagccag
Twin strep-Flag-HALO-ECFP-DVL3 wt	ΔHALO REV	ctcgcccttgctcaccatggtgctagccag
pCS2+xDvl3	xDvl3-4E FWD	ctggggtgtttgactttctcgaggaagaggaatagaactatagtgagtcgta
pCS2+xDvl3	xDvl3-4E REV	tacgactcactatagttctattcctcttcctcgagaaagtcaaacaccccag
pCS2+xDvl3-4E	xDvl3-6E FWD	gactttctcgaggaagaggaagaggaatagaactatagtgagtcgtat	6E mutant production
pCS2+xDvl3-4E	xDvl3-6E REV	atacgactcactatagttctattcctcttcctcttcctcgagaaagtc	6E mutant production
pCS2+xDvl3-6E	xDvl3-12E FWD	gaggaagaggaagaggaagaggaagaggaagaggaatagaactatagtgagtcgtat
pCS2+xDvl3-6E	xDvl3-12E REV	atacgactcactatagttctattcctcttcctcttcctcttcctcttcctcttcctc
Dataset EV4. List of primers used for site-directed mutagenezis
