# Supplementary material for: Carboxy-terminal polyglutamylation regulates signaling and phase separation of the Dishevelled protein
Source: EMBO J. 2024 Sep 30;43(22):15. doi: 10.1038/s44318-024-00254-7 (PMC11574253; doi:10.1038/s44318-024-00254-7)
Supplement: Supplementary file 7 — Dataset EV5 [file 44318_2024_254_MOESM7_ESM.xlsx]

## Sheet: Dataset EV5
Antibodies	Source	Company	Dillution	RRID
GFP	Rabbit	Fitzgerald, #20R-GR-011	*used for IP (1µl)	AB_1286217
GFP [3H9]	Rat	Chromotek, #AB_10773374	WB 1:1000	AB_10773374
PolyE	Rabbit	Adipogen, #AG-25B-0030-C050	WB 1:1000	AB_2490540
Actin beta	Rabbit	Cell signaling, #4970	WB 1:1000	AB_2223172
DVL2	Mouse	Santa Cruz, #8026	WB 1:1000	AB_627432
DVL3	Mouse	Santa Cruz, #8027	WB 1:1000	AB_627434
CK1e	Mouse	BD Biosciences, #610445	WB 1:1000	AB_397819
FLAG	Rabbit	Sigma-Aldrich, #F7425	*used for IP (1µl)	AB_439687
myc	Rabbit	Sigma-Aldrich, # C3956	WB 1:1000	AB_439680
FLAG M2	Mouse	Sigma-Aldrich, #F1804	WB 1:2000; ICC 1:1000; *used for IP (1µl)	AB_262044
Alexa Fluor 568	Donkey - anti mouse	Invitrogen #A10037	ICC 1:500	AB_2534013
Anti-Mouse IgG - HRP	Goat	Sigma-Aldrich, #A4416	WB Secondary 1:5000	AB_258167
Anti-Rabbit IgG - HRP	Goat	Sigma-Aldrich, #A6667	WB Secondary 1:5000	AB_258307
Anti-Rat IgG - HRP	Goat	Sigma-Aldrich, #A9037	WB Secondary 1:5000	AB_258429
Pericentrin	Mouse	Abcam, #ab28144	ICC 1:500	AB_2160664
Acetyl-α-Tubulin (Lys40)	Rabbit	Cell signaling Technology, #5335	ICC 1:500	AB_10544694
Dataset EV5. List of antibodies used in the study.
