# Supplementary material for: Carboxy-terminal polyglutamylation regulates signaling and phase separation of the Dishevelled protein
Source: EMBO J. 2024 Sep 30;43(22):15. doi: 10.1038/s44318-024-00254-7 (PMC11574253; doi:10.1038/s44318-024-00254-7)
Supplement: Supplementary file 8 — Dataset EV6 [file 44318_2024_254_MOESM8_ESM.xlsx]

## Sheet: Dataset EV6
Target	Name	Sequence (5'-3')	Info
Rab11fip5a	Rab11fip5a gRNA	AATTAATACGACTCACTATAGGGCACATAAGACAGTGGTGGTTTTAGAGCTAGAAATAGC
	Rab11fip5a f	GCATCTTAAAAATGTGTCGCTG
	Rab11fip5a r	ATCGGTAGTCTTCTCCATCACG
	Rab11fip5a f	TCGTCGGCAGCGTCAGATGTGTATAAGAGACAGGCATCTTAAAAATGTGTCGCTG	sequencing of overhang
	Rab11fip5a r	GTCTCGTGGGCTCGGAGATGTGTATAAGAGACAGATCGGTAGTCTTCTCCATCACG	sequencing of overhang
TTLL11	Ttll11 gRNA 1	AATTAATACGACTCACTATAGGCAGTTTCCGATGGGTAGGGTTTTAGAGCTAGAAATAGC
	Ttll11 f 1	TTCAGATGCGAGTTCTTGTGTT
	Ttll11 r 1	ATTTGTTGACTTGCCCAGAGAC
	Ttll11 f	TCGTCGGCAGCGTCAGATGTGTATAAGAGACAGTTCAGATGCGAGTTCTTGTGTT	sequencing of overhang
	Ttll11 r	GTCTCGTGGGCTCGGAGATGTGTATAAGAGACAGATTTGTTGACTTGCCCAGAGAC	sequencing of overhang
	Ttll11 gRNA 2	AATTAATACGACTCACTATAGCATCGTGGCAAAGAGGACGGTTTTAGAGCTAGAAATAGC
	Ttll11 f 2	CTTCACATTAAAGGGACGGGTA
	Ttll11 r 2	CCTGAGCTCTTACCTCTTTCCA
	Ttll11 gRNA 3	AATTAATACGACTCACTATAGATGAGAAATGTGAGCATCGGTTTTAGAGCTAGAAATAGC
	Ttll11 f 3	CTTCACATTAAAGGGACGGGTA
	Ttll11 r 3	CCTGAGCTCTTACCTCTTTCCA
Katnal2	Katnal2 gRNA	AATTAATACGACTCACTATAGGACGACATTATAGGGCTGGGTTTTAGAGCTAGAAATAGC
	Katnal2 F	GAGAGCAGCACACAGTTTGTTT
	Katnal2 R	TTAATGGGGTAGACGACAGCTT
	Katnal2 F	TCGTCGGCAGCGTCAGATGTGTATAAGAGACAGGAGAGCAGCACACAGTTTGTTT	sequencing of overhang
	Katnal2 R	GTCTCGTGGGCTCGGAGATGTGTATAAGAGACAGTTAATGGGGTAGACGACAGCTT	sequencing of overhang
rab11fip5-like	rab11fip5-like gRNA	AATTAATACGACTCACTATAGCCCTTCCGCATGGACACTGGTTTTAGAGCTAGAAATAGC
	rab11fip5-like f	CTGCGCAAGAATTCAGATACAC
	rab11fip5-like r	CATTTGAATCGATGCACCTTTA
	rab11fip5-like f	TCGTCGGCAGCGTCAGATGTGTATAAGAGACAGCTGCGCAAGAATTCAGATACAC	sequencing of overhang
	rab11fip5-like r	GTCTCGTGGGCTCGGAGATGTGTATAAGAGACAGCATTTGAATCGATGCACCTTTA	sequencing of overhang
TTLL11	qTTLL11 F	ACAACTTCTACCCTCGCTCAT	for qPCR
	qTTLL11 R	CCACCATCAGGTTTCACGATAA	for qPCR
RPS13	RPS13 F	CGAAAGCATCTTGAGAGGAACA	for qPCR
	RPS13 R	TCGAGCCAAACGGTGAATC	for qPCR
Dataset EV6. List of oligonucleotides used for Zebrafish crispants and quantitative PCR
