# Supplementary material for: Carboxy-terminal polyglutamylation regulates signaling and phase separation of the Dishevelled protein
Source: EMBO J. 2024 Sep 30;43(22):15. doi: 10.1038/s44318-024-00254-7 (PMC11574253; doi:10.1038/s44318-024-00254-7)
Supplement: Supplementary file 9 — Source data Fig. 1 [file 44318_2024_254_MOESM9_ESM.zip]

Archive with 1 entries (1 files):
- 116133R_source data Fig 1/WB whole membranes.xlsx
