# Supplementary material for: Carboxy-terminal polyglutamylation regulates signaling and phase separation of the Dishevelled protein
Source: EMBO J. 2024 Sep 30;43(22):15. doi: 10.1038/s44318-024-00254-7 (PMC11574253; doi:10.1038/s44318-024-00254-7)
Supplement: Supplementary file 10 — Source data Fig. 3 [file 44318_2024_254_MOESM10_ESM.zip]

Archive with 2 entries (2 files):
- 116133R_source data Fig 3/Fig 3 WB source data.xlsx
- 116133R_source data Fig 3/Fig 3B Quantification.xlsx
