# Supplementary material for: Carboxy-terminal polyglutamylation regulates signaling and phase separation of the Dishevelled protein
Source: EMBO J. 2024 Sep 30;43(22):15. doi: 10.1038/s44318-024-00254-7 (PMC11574253; doi:10.1038/s44318-024-00254-7)
Supplement: Supplementary file 10 — Source data Fig. 3 [file 44318_2024_254_MOESM10_ESM.zip › 116133R_source data Fig 3/Fig 3B Quantification.xlsx]

## Sheet: Quantification 3B
Quantification of WB bands - raw data (all individual experiments)
IP Flag WB PolyE
Sample	Dvl3 WT	Dvl3 E710D	DVL3 E710A D714A	DVL3-4E	DVL3-4A	DVL3 (1-709)	DVL3 (1-697)
Exp 1	20529.2	20197.8	845.435	55795.4	16288.4	2699.92	9049.83
Exp 2	11880.8	7108.39	150.154	33270.9	9422.53
Exp 3	63827.5	52062.3		57423.8	57910.7	49504.4	92583.4
Exp 4	66461.4		3949.13
Exp 5	42852.8					1311.68	16640.7
IP Flag WB Flag
Sample	Dvl3 WT	Dvl3 E710D	DVL3 E710A D714A	DVL3-4E	DVL3-4A	DVL3 (1-709)	DVL3 (1-697)
Exp 1	46784.2	48747.5	36700.4	60737.3	53902.1	58568.6	65639.9
Exp 2	32249.7	32191.8	37113.7	26214.2	28788
Exp 3	78104.7	80763.9		62339	88944.5	97801.7	99878.8
Exp 4	54081.8		26337.4
Exp 5	73159.9					56830.1	65848
PolyE/Flag (relative polyglutamylation)
Sample	Dvl3 WT	Dvl3 E710D	DVL3 E710A D714A	DVL3-4E	DVL3-4A	DVL3 (1-709)	DVL3 (1-697)
Exp 1	0.438806	0.414334	0.0230361	0.918635	0.302185	0.0460984	0.137871
Exp 2	0.368401	0.220814	0.00404578	1.26919	0.327307
Exp 3	0.817205	0.644624		0.921154	0.651088	0.506172	0.926957
Exp 4	1.22891		0.149944
Exp 5	0.585742					0.0230807	0.252715
Normalized to DVL3 control
Sample	Dvl3 WT	Dvl3 E710D	DVL3 E710A D714A	DVL3-4E	DVL3-4A	DVL3 (1-709)	DVL3 (1-697)
Exp 1	1	0.944232	0.0524973	2.09349	0.688653	0.105054	0.314196
Exp 2	1	0.599384	0.010982	3.44514	0.888454
Exp 3	1	0.788816		1.1272	0.796725	0.619394	1.1343
Exp 4	1		0.122014
Exp 5	1					0.0394042	0.431444
Final table
	Dvl3 WT	Dvl3 E710D	DVL3 E710A D714A	DVL3-4E	DVL3-4A	DVL3 (1-709)	DVL3 (1-697)
	1	0.944232	0.0524973	2.09349	0.688653	0.105054	0.314196
	1	0.599384	0.010982	3.44514	0.888454	0.619394	1.1343
	1	0.788816	0.122014	1.1272	0.796725	0.0394042	0.431443
One sample t-test
	Dvl3 WT	Dvl3 E710D	DVL3 DCA	DVL3-4E	DVL3-4A	DVL3 (1-709)	DVL3 (1-697)
Theoretical mean	1	1	1	1	1	1	1
Actual mean	1	0.7775	0.06183	2.222	0.7913	0.2546	0.6266
Number of values	3	3	3	3	3	3	3
One sample t test	Sample difference has zero SD
t, df		t=2.232, df=2	t=28.96, df=2	t=1.818, df=2	t=3.615, df=2	t=4.065, df=2	t=1.458, df=2
P value (two tailed)		0.1553	0.0012	0.2107	0.0687	0.0555	0.2822
P value summary		ns	**	ns	ns	ns	ns
Significant (alpha=0.05)?		No	Yes	No	No	No	No
How big is the discrepancy?
Discrepancy		-0.2225	-0.9382	1.222	-0.2087	-0.7454	-0.3734
SD of discrepancy		0.1727	0.0561	1.164	0.1	0.3176	0.4435
SEM of discrepancy		0.09971	0.03239	0.6722	0.05774	0.1834	0.2561
95% confidence interval		-0.6515 to 0.2065	-1.078 to -0.7988	-1.670 to 4.114	-0.4572 to 0.03972	-1.534 to 0.04360	-1.475 to 0.7284
R squared (partial eta squared)		0.7135	0.9976	0.623	0.8673	0.892	0.5152
