# Supplementary material for: Carboxy-terminal polyglutamylation regulates signaling and phase separation of the Dishevelled protein
Source: EMBO J. 2024 Sep 30;43(22):15. doi: 10.1038/s44318-024-00254-7 (PMC11574253; doi:10.1038/s44318-024-00254-7)
Supplement: Supplementary file 11 — Source data Fig. 5 [file 44318_2024_254_MOESM11_ESM.zip]

Archive with 5 entries (4 files):
- 116133R_source data Fig 5/
- 116133R_source data Fig 5/._Fig5 source data.xlsx
- 116133R_source data Fig 5/Source mircographs Fig. 5F.pptx
- 116133R_source data Fig 5/Fig5 source data.xlsx
- __MACOSX/116133R_source data Fig 5/._Fig5 source data.xlsx
