# Supplementary material for: Carboxy-terminal polyglutamylation regulates signaling and phase separation of the Dishevelled protein
Source: EMBO J. 2024 Sep 30;43(22):15. doi: 10.1038/s44318-024-00254-7 (PMC11574253; doi:10.1038/s44318-024-00254-7)
Supplement: Supplementary file 11 — Source data Fig. 5 [file 44318_2024_254_MOESM11_ESM.zip › 116133R_source data Fig 5/Fig5 source data.xlsx]

## Sheet: Fig 5C
Percentage of phenotypes observed
		Normal			Weak			Mild			Severe
	Control	94.9438			2.80899			0			2.24719
	xDvl3 WT	76.1628			6.39535			6.39535			11.0465
	xDvl3-12E	45.7143			14.2857			16.5714			23.4286
Number of phenotypes observed
		Normal			Weak			Mild			Severe		Total
	Control	169			5			0			4		178
	xDvl3 WT	131			11			11			19		172
	xDvl3-12E	80			25			29			41		175

## Sheet: Fig 5D
Percentage of phenotypes observed
		Normal			Weak			Mild			Severe
	Control	98.1132			1.88679			0			0
	Ctrl MO 16ng	90.3846			0			0			9.61538
	TTLL11 MO 16ng	43.1373			7.84314			39.2157			9.80392
Number of phenotypes observed
		Normal			Weak			Mild			Severe		Total
	Control	52			1			0			0		53
	Ctrl MO 16ng	47			0			0			5		52
	TTLL11 MO 16ng	22			4			20			5		51

## Sheet: Fig 5F
Length of somites
	Control	Rab11fib5a	Rab11fib5like	Katnal2	Ttll11 g1	Ttll11 g2	Ttll11 g3
	91.0323	83.2357	89.9863	65.6403	76.44	86.4927	92.3683
	87.131	93.6237	87.035	88.5677	92.781	96.697	94.4607
	96.8083	87.7743	98.2647	78.3453	75.5973	98.1687	84.633
	87.6863	75.909	93.1367	59.0873	94.156	85.986	96.5737
	90.712	66.9177	95.4697	72.1003	85.3527	89.004	90.7177
	88.8853	82.6517	97.2397	72.3663	84.494		90.2637
	86.2957	81.5227	99.2497	74.5613	92.4147
	88.5827	89.0913	84.089	73.98	90.6423
	87.5477	84.2463	106.572	66.8367	88.5587
	95.713	77.1707	94.672	80.334	94.6497
	81.4263	73.0657	85.2137	75.131	95.0567
	101.997	67.4133	90.344	83.9247	92.5113
	87.3673	67.3513	90.7137		100.561
	90.217	83.635	88.3197		92.654
	89.552	82.9767
	93.343
	94.7197
	89.0517
	92.6417
	85.4177
Unpaired t-test
Column B	Rab11fib5a			Column D	Katnal2
vs.	vs.			vs.	vs.
Column A	Control			Column A	Control
Unpaired t test				Unpaired t test
P value	<0.0001			P value	<0.0001
P value summary	****			P value summary	****
Significantly different (P < 0.05)?	Yes			Significantly different (P < 0.05)?	Yes
One- or two-tailed P value?	Two-tailed			One- or two-tailed P value?	Two-tailed
t, df	t=4.817, df=33			t, df	t=7.193, df=30
How big is the difference?				How big is the difference?
Mean of column A	90.31			Mean of column A	90.31
Mean of column B	79.77			Mean of column D	74.24
Difference between means (B - A) ± SEM	-10.53 ± 2.187			Difference between means (D - A) ± SEM	-16.07 ± 2.234
95% confidence interval	-14.98 to -6.085			95% confidence interval	-20.63 to -11.50
R squared (eta squared)	0.4129			R squared (eta squared)	0.633
F test to compare variances				F test to compare variances
F, DFn, Dfd	3.206, 14, 19			F, DFn, Dfd	3.094, 11, 19
P value	0.0196			P value	0.0299
P value summary	*			P value summary	*
Significantly different (P < 0.05)?	Yes			Significantly different (P < 0.05)?	Yes
Data analyzed				Data analyzed
Sample size, column A	20			Sample size, column A	20
Sample size, column B	15			Sample size, column D	12
