# Supplementary material for: Carboxy-terminal polyglutamylation regulates signaling and phase separation of the Dishevelled protein
Source: EMBO J. 2024 Sep 30;43(22):15. doi: 10.1038/s44318-024-00254-7 (PMC11574253; doi:10.1038/s44318-024-00254-7)
Supplement: Supplementary file 12 — Source data Fig. 6 [file 44318_2024_254_MOESM12_ESM.zip]

Archive with 193 entries (175 files):
- 116133R_source data Fig 6/
- 116133R_source data Fig 6/Source data.xlsx
- 116133R_source data Fig 6/Fig 6C FRAP/
- 116133R_source data Fig 6/Micrographs/
- 116133R_source data Fig 6/._Fig 6E statistics output.txt
- 116133R_source data Fig 6/Fig 6B statistics output.txt
- 116133R_source data Fig 6/Fig 6B statistics input.txt
- 116133R_source data Fig 6/Fig 6E statistics input.txt
- 116133R_source data Fig 6/Fig 6E statistics output.txt
- __MACOSX/116133R_source data Fig 6/._Fig 6E statistics output.txt
- 116133R_source data Fig 6/Fig 6C FRAP/12E plots/
- 116133R_source data Fig 6/Fig 6C FRAP/DCA plots/
- 116133R_source data Fig 6/Fig 6C FRAP/Micrographs/
- 116133R_source data Fig 6/Fig 6C FRAP/Results/
- 116133R_source data Fig 6/Fig 6C FRAP/WT plots/
- 116133R_source data Fig 6/Micrographs/FIg 6A even.tif
- 116133R_source data Fig 6/Micrographs/Fig 6A punctate.tif
- 116133R_source data Fig 6/Micrographs/FIg 6Da DVL3.tif
- 116133R_source data Fig 6/Micrographs/Fig 6Da merge.tif
- 116133R_source data Fig 6/Micrographs/Fig 6Da TTLL11.tif
- 116133R_source data Fig 6/Micrographs/Fig 6Db DVL3.tif
- 116133R_source data Fig 6/Micrographs/Fig 6Db Merge.tif
- 116133R_source data Fig 6/Micrographs/Fig 6Db TTLL11.tif
- 116133R_source data Fig 6/Fig 6C FRAP/12E plots/background/
- 116133R_source data Fig 6/Fig 6C FRAP/12E plots/spots/
- 116133R_source data Fig 6/Fig 6C FRAP/12E plots/unbleached/
- 116133R_source data Fig 6/Fig 6C FRAP/DCA plots/background/
- 116133R_source data Fig 6/Fig 6C FRAP/DCA plots/spots/
- 116133R_source data Fig 6/Fig 6C FRAP/DCA plots/unbleached/
- 116133R_source data Fig 6/Fig 6C FRAP/Micrographs/ECFP-DVL3-12E-405-bleaching-40x.czi
- 116133R_source data Fig 6/Fig 6C FRAP/Micrographs/ECFP-DVL3-E710A-D714A-bleaching-40x.czi
- 116133R_source data Fig 6/Fig 6C FRAP/Micrographs/ECFP-DVL3-WT-405-bleaching-40x.czi
- 116133R_source data Fig 6/Fig 6C FRAP/Results/Spots/
- 116133R_source data Fig 6/Fig 6C FRAP/WT plots/background/
- 116133R_source data Fig 6/Fig 6C FRAP/WT plots/spots/
- 116133R_source data Fig 6/Fig 6C FRAP/WT plots/unbleached/
- 116133R_source data Fig 6/Fig 6C FRAP/12E plots/background/07_12E_background1.pw2
- 116133R_source data Fig 6/Fig 6C FRAP/12E plots/background/07_12E_background2.pw2
- 116133R_source data Fig 6/Fig 6C FRAP/12E plots/background/08_12E_background1.pw2
- 116133R_source data Fig 6/Fig 6C FRAP/12E plots/background/09_12E_background1.pw2
- 116133R_source data Fig 6/Fig 6C FRAP/12E plots/background/10_12E_background1.pw2
- 116133R_source data Fig 6/Fig 6C FRAP/12E plots/spots/07_12E_spot1.pw2
- 116133R_source data Fig 6/Fig 6C FRAP/12E plots/spots/07_12E_spot2.pw2
- 116133R_source data Fig 6/Fig 6C FRAP/12E plots/spots/07_12E_spot3.pw2
- 116133R_source data Fig 6/Fig 6C FRAP/12E plots/spots/07_12E_spot4.pw2
- 116133R_source data Fig 6/Fig 6C FRAP/12E plots/spots/07_12E_spots_average.pw2
- 116133R_source data Fig 6/Fig 6C FRAP/12E plots/spots/07_12E_spots_average_SD.pw2
- 116133R_source data Fig 6/Fig 6C FRAP/12E plots/spots/07_12E_spots_average_SE.pw2
- 116133R_source data Fig 6/Fig 6C FRAP/12E plots/spots/07_12E_spots_combined.pw2
- 116133R_source data Fig 6/Fig 6C FRAP/12E plots/spots/07_12E_spots_combined2.jpg
- 116133R_source data Fig 6/Fig 6C FRAP/12E plots/spots/07_12E_spots_combined2.pw2
- 116133R_source data Fig 6/Fig 6C FRAP/12E plots/spots/07_12E_spots_combined_normalized.pw2
- 116133R_source data Fig 6/Fig 6C FRAP/12E plots/spots/07_12E_spots_combined_normalized2.jpg
- 116133R_source data Fig 6/Fig 6C FRAP/12E plots/spots/07_12E_spots_combined_normalized2.pw2
- 116133R_source data Fig 6/Fig 6C FRAP/12E plots/spots/08_12E_spot1.pw2
- 116133R_source data Fig 6/Fig 6C FRAP/12E plots/spots/08_12E_spot2.pw2
- 116133R_source data Fig 6/Fig 6C FRAP/12E plots/spots/08_12E_spot3.pw2
- 116133R_source data Fig 6/Fig 6C FRAP/12E plots/spots/08_12E_spot4.pw2
- 116133R_source data Fig 6/Fig 6C FRAP/12E plots/spots/09_12E_spot1.pw2
- 116133R_source data Fig 6/Fig 6C FRAP/12E plots/spots/09_12E_spot2.pw2
- 116133R_source data Fig 6/Fig 6C FRAP/12E plots/spots/09_12E_spot3.pw2
- 116133R_source data Fig 6/Fig 6C FRAP/12E plots/spots/09_12E_spot4.pw2
- 116133R_source data Fig 6/Fig 6C FRAP/12E plots/spots/10_12E_spot1.pw2
- 116133R_source data Fig 6/Fig 6C FRAP/12E plots/spots/10_12E_spot2.pw2
- 116133R_source data Fig 6/Fig 6C FRAP/12E plots/spots/10_12E_spot3.pw2
- 116133R_source data Fig 6/Fig 6C FRAP/12E plots/spots/Fit Results.csv
- 116133R_source data Fig 6/Fig 6C FRAP/12E plots/unbleached/07_12E_unbleached1.pw2
- 116133R_source data Fig 6/Fig 6C FRAP/12E plots/unbleached/07_12E_unbleached2.pw2
- 116133R_source data Fig 6/Fig 6C FRAP/12E plots/unbleached/08_12E_unbleached1.pw2
- 116133R_source data Fig 6/Fig 6C FRAP/12E plots/unbleached/08_12E_unbleached2.pw2
- 116133R_source data Fig 6/Fig 6C FRAP/12E plots/unbleached/09_12E_unbleached1.pw2
- 116133R_source data Fig 6/Fig 6C FRAP/12E plots/unbleached/09_12E_unbleached2.pw2
- 116133R_source data Fig 6/Fig 6C FRAP/12E plots/unbleached/10_12E_unbleached1.pw2
- 116133R_source data Fig 6/Fig 6C FRAP/12E plots/unbleached/10_12E_unbleached2.pw2
- 116133R_source data Fig 6/Fig 6C FRAP/12E plots/unbleached/12E_unbleached_average.pw2
- 116133R_source data Fig 6/Fig 6C FRAP/12E plots/unbleached/12E_unbleached_average_SD.pw2
- 116133R_source data Fig 6/Fig 6C FRAP/12E plots/unbleached/12E_unbleached_average_SE.pw2
- 116133R_source data Fig 6/Fig 6C FRAP/12E plots/unbleached/12E_unbleached_combined.pw2
- 116133R_source data Fig 6/Fig 6C FRAP/12E plots/unbleached/12E_unbleached_combined_normalized.pw2
- 116133R_source data Fig 6/Fig 6C FRAP/DCA plots/background/11_DCA_background1.pw2
- 116133R_source data Fig 6/Fig 6C FRAP/DCA plots/background/12_DCA_background1.pw2
- 116133R_source data Fig 6/Fig 6C FRAP/DCA plots/background/13_DCA_background1.pw2
- 116133R_source data Fig 6/Fig 6C FRAP/DCA plots/background/14_DCA_background1.pw2
- 116133R_source data Fig 6/Fig 6C FRAP/DCA plots/background/14_DCA_background2.pw2
- 116133R_source data Fig 6/Fig 6C FRAP/DCA plots/spots/11_DCA_spots1.pw2
- 116133R_source data Fig 6/Fig 6C FRAP/DCA plots/spots/11_DCA_spots2.pw2
- 116133R_source data Fig 6/Fig 6C FRAP/DCA plots/spots/11_DCA_spots3.pw2
- 116133R_source data Fig 6/Fig 6C FRAP/DCA plots/spots/11_DCA_spots4.pw2
- 116133R_source data Fig 6/Fig 6C FRAP/DCA plots/spots/12_DCA_spots1.pw2
- 116133R_source data Fig 6/Fig 6C FRAP/DCA plots/spots/12_DCA_spots2.pw2
- 116133R_source data Fig 6/Fig 6C FRAP/DCA plots/spots/12_DCA_spots3.pw2
- 116133R_source data Fig 6/Fig 6C FRAP/DCA plots/spots/12_DCA_spots4.pw2
- 116133R_source data Fig 6/Fig 6C FRAP/DCA plots/spots/13_DCA_spots1.pw2
- 116133R_source data Fig 6/Fig 6C FRAP/DCA plots/spots/13_DCA_spots2.pw2
- 116133R_source data Fig 6/Fig 6C FRAP/DCA plots/spots/13_DCA_spots3.pw2
- 116133R_source data Fig 6/Fig 6C FRAP/DCA plots/spots/13_DCA_spots4.pw2
- 116133R_source data Fig 6/Fig 6C FRAP/DCA plots/spots/14_DCA_spots1.pw2
- 116133R_source data Fig 6/Fig 6C FRAP/DCA plots/spots/14_DCA_spots2.pw2
- 116133R_source data Fig 6/Fig 6C FRAP/DCA plots/spots/14_DCA_spots3.pw2
- 116133R_source data Fig 6/Fig 6C FRAP/DCA plots/spots/14_DCA_spots4.pw2
- 116133R_source data Fig 6/Fig 6C FRAP/DCA plots/spots/DCA_spots_average.pw2
- 116133R_source data Fig 6/Fig 6C FRAP/DCA plots/spots/DCA_spots_average_SD.pw2
- 116133R_source data Fig 6/Fig 6C FRAP/DCA plots/spots/DCA_spots_average_SE.pw2
- 116133R_source data Fig 6/Fig 6C FRAP/DCA plots/spots/DCA_spots_combined.jpg
- 116133R_source data Fig 6/Fig 6C FRAP/DCA plots/spots/DCA_spots_combined.pw2
- 116133R_source data Fig 6/Fig 6C FRAP/DCA plots/spots/DCA_spots_combined_normalized.jpg
- 116133R_source data Fig 6/Fig 6C FRAP/DCA plots/spots/DCA_spots_combined_normalized.pw2
- 116133R_source data Fig 6/Fig 6C FRAP/DCA plots/spots/Fit Results.csv
- 116133R_source data Fig 6/Fig 6C FRAP/DCA plots/unbleached/11_DCA_unbleached1.pw2
- 116133R_source data Fig 6/Fig 6C FRAP/DCA plots/unbleached/11_DCA_unbleached2.pw2
- 116133R_source data Fig 6/Fig 6C FRAP/DCA plots/unbleached/12_DCA_unbleached1.pw2
- 116133R_source data Fig 6/Fig 6C FRAP/DCA plots/unbleached/12_DCA_unbleached2.pw2
- 116133R_source data Fig 6/Fig 6C FRAP/DCA plots/unbleached/13_DCA_unbleached1.pw2
- 116133R_source data Fig 6/Fig 6C FRAP/DCA plots/unbleached/13_DCA_unbleached2.pw2
- 116133R_source data Fig 6/Fig 6C FRAP/DCA plots/unbleached/14_DCA_unbleached1.pw2
- 116133R_source data Fig 6/Fig 6C FRAP/DCA plots/unbleached/14_DCA_unbleached2.pw2
- 116133R_source data Fig 6/Fig 6C FRAP/DCA plots/unbleached/DCA_unbleached_average.pw2
- 116133R_source data Fig 6/Fig 6C FRAP/DCA plots/unbleached/DCA_unbleached_average_SD.pw2
- 116133R_source data Fig 6/Fig 6C FRAP/DCA plots/unbleached/DCA_unbleached_average_SE.pw2
- 116133R_source data Fig 6/Fig 6C FRAP/DCA plots/unbleached/DCA_unbleached_combined.pw2
- 116133R_source data Fig 6/Fig 6C FRAP/DCA plots/unbleached/DCA_unbleached_combined_normalized.pw2
- 116133R_source data Fig 6/Fig 6C FRAP/Results/Spots/12E_spots_average.pw2
- 116133R_source data Fig 6/Fig 6C FRAP/Results/Spots/12E_spots_average_SD.jpg
- 116133R_source data Fig 6/Fig 6C FRAP/Results/Spots/12E_spots_average_SD.pw2
- 116133R_source data Fig 6/Fig 6C FRAP/Results/Spots/12E_spots_average_SE.jpg
- 116133R_source data Fig 6/Fig 6C FRAP/Results/Spots/12E_spots_average_SE.pw2
- 116133R_source data Fig 6/Fig 6C FRAP/Results/Spots/all_spots_average_SD.jpg
- 116133R_source data Fig 6/Fig 6C FRAP/Results/Spots/all_spots_average_SD.pw2
- 116133R_source data Fig 6/Fig 6C FRAP/Results/Spots/all_spots_average_SE.pw2
- 116133R_source data Fig 6/Fig 6C FRAP/Results/Spots/DCA_spots_average.pw2
- 116133R_source data Fig 6/Fig 6C FRAP/Results/Spots/DCA_spots_average_SD.jpg
- 116133R_source data Fig 6/Fig 6C FRAP/Results/Spots/DCA_spots_average_SD.pw2
- 116133R_source data Fig 6/Fig 6C FRAP/Results/Spots/DCA_spots_average_SE.pw2
- 116133R_source data Fig 6/Fig 6C FRAP/Results/Spots/DCA_spots_combined.pw2
- 116133R_source data Fig 6/Fig 6C FRAP/Results/Spots/DCA_spots_combined_normalized.pw2
- 116133R_source data Fig 6/Fig 6C FRAP/Results/Spots/spots_average_combined.pw2
- 116133R_source data Fig 6/Fig 6C FRAP/Results/Spots/spots_average_SD_combined.pw2
- 116133R_source data Fig 6/Fig 6C FRAP/Results/Spots/spots_average_SE_combined.pw2
- 116133R_source data Fig 6/Fig 6C FRAP/Results/Spots/WT_spots_average.pw2
- 116133R_source data Fig 6/Fig 6C FRAP/Results/Spots/WT_spots_average_SD.jpg
- 116133R_source data Fig 6/Fig 6C FRAP/Results/Spots/WT_spots_average_SD.pw2
- 116133R_source data Fig 6/Fig 6C FRAP/Results/Spots/WT_spots_average_SE.pw2
- 116133R_source data Fig 6/Fig 6C FRAP/Results/Spots/WT_spots_combined_SD.pw2
- 116133R_source data Fig 6/Fig 6C FRAP/Results/Spots/WT_spots_combined_SE.pw2
- 116133R_source data Fig 6/Fig 6C FRAP/WT plots/background/03_WT_background1.pw2
- 116133R_source data Fig 6/Fig 6C FRAP/WT plots/background/03_WT_background2.pw2
- 116133R_source data Fig 6/Fig 6C FRAP/WT plots/background/03_WT_background_average.pw2
- 116133R_source data Fig 6/Fig 6C FRAP/WT plots/background/03_WT_background_average_SD.pw2
- 116133R_source data Fig 6/Fig 6C FRAP/WT plots/background/03_WT_background_average_SE.pw2
- 116133R_source data Fig 6/Fig 6C FRAP/WT plots/background/03_WT_background_combined.pw2
- 116133R_source data Fig 6/Fig 6C FRAP/WT plots/background/03_WT_background_combined_normalized.pw2
- 116133R_source data Fig 6/Fig 6C FRAP/WT plots/background/04_WT_background1.pw2
- 116133R_source data Fig 6/Fig 6C FRAP/WT plots/background/04_WT_background2.pw2
- 116133R_source data Fig 6/Fig 6C FRAP/WT plots/background/05_WT_background1.pw2
- 116133R_source data Fig 6/Fig 6C FRAP/WT plots/background/05_WT_background2.pw2
- 116133R_source data Fig 6/Fig 6C FRAP/WT plots/spots/03_WT_spot1.pw2
- 116133R_source data Fig 6/Fig 6C FRAP/WT plots/spots/03_WT_spot2.pw2
- 116133R_source data Fig 6/Fig 6C FRAP/WT plots/spots/04_WT_spot1.pw2
- 116133R_source data Fig 6/Fig 6C FRAP/WT plots/spots/04_WT_spot10.pw2
- 116133R_source data Fig 6/Fig 6C FRAP/WT plots/spots/04_WT_spot2.pw2
- 116133R_source data Fig 6/Fig 6C FRAP/WT plots/spots/04_WT_spot3.pw2
- 116133R_source data Fig 6/Fig 6C FRAP/WT plots/spots/04_WT_spot4.pw2
- 116133R_source data Fig 6/Fig 6C FRAP/WT plots/spots/04_WT_spot5.pw2
- 116133R_source data Fig 6/Fig 6C FRAP/WT plots/spots/04_WT_spot6.pw2
- 116133R_source data Fig 6/Fig 6C FRAP/WT plots/spots/04_WT_spot9.pw2
- 116133R_source data Fig 6/Fig 6C FRAP/WT plots/spots/05_WT_spot1.pw2
- 116133R_source data Fig 6/Fig 6C FRAP/WT plots/spots/05_WT_spot2.pw2
- 116133R_source data Fig 6/Fig 6C FRAP/WT plots/spots/05_WT_spot4.pw2
- 116133R_source data Fig 6/Fig 6C FRAP/WT plots/spots/05_WT_spot5.pw2
- 116133R_source data Fig 6/Fig 6C FRAP/WT plots/spots/05_WT_spot6.pw2
- 116133R_source data Fig 6/Fig 6C FRAP/WT plots/spots/05_WT_spot7.pw2
- 116133R_source data Fig 6/Fig 6C FRAP/WT plots/spots/Fit Results.csv
- __MACOSX/116133R_source data Fig 6/Fig 6C FRAP/WT plots/spots/._Fit Results.csv
- 116133R_source data Fig 6/Fig 6C FRAP/WT plots/spots/WT_spots_average.pw2
- 116133R_source data Fig 6/Fig 6C FRAP/WT plots/spots/WT_spots_combined.pw2
- 116133R_source data Fig 6/Fig 6C FRAP/WT plots/spots/WT_spots_combined_normalized.jpg
- 116133R_source data Fig 6/Fig 6C FRAP/WT plots/spots/WT_spots_combined_normalized.pw2
- 116133R_source data Fig 6/Fig 6C FRAP/WT plots/spots/WT_spots_combined_SD.pw2
- 116133R_source data Fig 6/Fig 6C FRAP/WT plots/spots/WT_spots_combined_SE.pw2
- 116133R_source data Fig 6/Fig 6C FRAP/WT plots/spots/._Fit Results.csv
- 116133R_source data Fig 6/Fig 6C FRAP/WT plots/unbleached/03_WT_unbleached1.pw2
- 116133R_source data Fig 6/Fig 6C FRAP/WT plots/unbleached/03_WT_unbleached2.pw2
- 116133R_source data Fig 6/Fig 6C FRAP/WT plots/unbleached/03_WT_unbleached3.pw2
- 116133R_source data Fig 6/Fig 6C FRAP/WT plots/unbleached/03_WT_unbleached_average.pw2
- 116133R_source data Fig 6/Fig 6C FRAP/WT plots/unbleached/03_WT_unbleached_average_SD.pw2
- 116133R_source data Fig 6/Fig 6C FRAP/WT plots/unbleached/03_WT_unbleached_average_SE.pw2
- 116133R_source data Fig 6/Fig 6C FRAP/WT plots/unbleached/03_WT_unbleached_combined.pw2
- 116133R_source data Fig 6/Fig 6C FRAP/WT plots/unbleached/03_WT_unbleached_combined_normalized.pw2
- 116133R_source data Fig 6/Fig 6C FRAP/WT plots/unbleached/04_WT_unbleached1.pw2
- 116133R_source data Fig 6/Fig 6C FRAP/WT plots/unbleached/04_WT_unbleached2.pw2
- 116133R_source data Fig 6/Fig 6C FRAP/WT plots/unbleached/04_WT_unbleached3.pw2
- 116133R_source data Fig 6/Fig 6C FRAP/WT plots/unbleached/04_WT_unbleached4.pw2
- 116133R_source data Fig 6/Fig 6C FRAP/WT plots/unbleached/05_WT_unbleached1.pw2
