# Supplementary material for: Carboxy-terminal polyglutamylation regulates signaling and phase separation of the Dishevelled protein
Source: EMBO J. 2024 Sep 30;43(22):15. doi: 10.1038/s44318-024-00254-7 (PMC11574253; doi:10.1038/s44318-024-00254-7)
Supplement: Supplementary file 12 — Source data Fig. 6 [file 44318_2024_254_MOESM12_ESM.zip › 116133R_source data Fig 6/Source data.xlsx]

## Sheet: Fig 6B
Percentage of observed phenotype
		Even				Punctate
	Dvl3 wt	24	31	35	31	76	69	65	69
	Dvl3 12E	58	65	62	70	42	35	38	30
	Dvl3m	3	2	5	7	97	98	95	93
	Dvl3 wt	54	47	64	69	46	53	36	31
	Dvl3 12E	85	91	93	91	15	9	7	9
	Dvl3m	1	4	4	6	99	96	96	94
	Dvl3 wt	17		20	19	83		80	81
	Dvl3 12E	32		40	38	68		60	62
	Dvl3m	5		6	10	95		94	90

## Sheet: Fig 6E
Percentage of observed phenotype
		even				dots
	Dvl3 wt	24	31	35	31	76	69	65	69
	Dvl3 wt	88		95	94	12		5	6
	Dvl3 wt	1		0	1	99		100	99
	Dvl3 12E	58	65	62	70	42	35	38	30
	Dvl3 12E	94		98	97	6		2	3
	Dvl3 12E	24		22	14	76		78	86
	Dvl3m	3	2	5	7	97	98	95	93
	Dvl3m	82		83	77	18		17	23
	Dvl3m	1		1	3	99		99	97
