# Supplementary material for: Carboxy-terminal polyglutamylation regulates signaling and phase separation of the Dishevelled protein
Source: EMBO J. 2024 Sep 30;43(22):15. doi: 10.1038/s44318-024-00254-7 (PMC11574253; doi:10.1038/s44318-024-00254-7)
Supplement: Supplementary file 12 — Source data Fig. 6 [file 44318_2024_254_MOESM12_ESM.zip › 116133R_source data Fig 6/Fig 6B statistics output.txt]

library(lme4) 
library(lmerTest)
library(reshape)
library(multcomp)

> D <- read.delim(file = "C:/Users/markr/Documents/R/win-library/4.1/DVL3 localization/Fig_6B 4.txt")
> D1 <- melt(D, id=c("exp", "treat"))
fit4 <- lmer(value ~ treat + (1|exp), data = D1[which(D1$variable=="puncta"),])
> fit4 
Linear mixed model fit by REML ['lmerModLmerTest']
Formula: value ~ treat + (1 | exp)
   Data: D1[which(D1$variable == "puncta"), ]
REML criterion at convergence: 148.9998
Random effects:
 Groups   Name        Std.Dev.
 exp      (Intercept) 2.902   
 Residual             3.803   
Number of obs: 33, groups:  exp, 4
Fixed Effects:
                  (Intercept)               treat03 Dvl3 12E       treat04 Dvl3 E710A/D714A  
                       69.750                        -33.500                         26.000  
          treat05 Dvl3 wt +11           treat07 Dvl3 12E +11   treat08 Dvl3 E710A/D714A +11  
                      -28.250                        -59.750                         26.500  
         treat09 Dvl3 wt +11m          treat11 Dvl3 12E +11m  treat12 Dvl3 E710A/D714A +11m  
                       12.037                         -5.963                         24.704  
> anova(fit4)   
Type III Analysis of Variance Table with Satterthwaite's method
      Sum Sq Mean Sq NumDF  DenDF F value    Pr(>F)    
treat  28620  3577.5     8 21.181  247.42 < 2.2e-16 ***
---
Signif. codes:  0 ‘***’ 0.001 ‘**’ 0.01 ‘*’ 0.05 ‘.’ 0.1 ‘ ’ 1
> summary(fit4) 
Linear mixed model fit by REML. t-tests use Satterthwaite's method ['lmerModLmerTest']
Formula: value ~ treat + (1 | exp)
   Data: D1[which(D1$variable == "puncta"), ]

REML criterion at convergence: 149

Scaled residuals: 
     Min       1Q   Median       3Q      Max 
-2.01223 -0.55504  0.02588  0.48610  2.66648 

Random effects:
 Groups   Name        Variance Std.Dev.
 exp      (Intercept)  8.42    2.902   
 Residual             14.46    3.803   
Number of obs: 33, groups:  exp, 4

Fixed effects:
                              Estimate Std. Error      df t value Pr(>|t|)    
(Intercept)                     69.750      2.392  12.444  29.164 7.82e-13 ***
treat03 Dvl3 12E               -33.500      2.689  21.091 -12.459 3.43e-11 ***
treat04 Dvl3 E710A/D714A        26.000      2.689  21.091   9.670 3.34e-09 ***
treat05 Dvl3 wt +11            -28.250      2.689  21.091 -10.507 7.73e-10 ***
treat07 Dvl3 12E +11           -59.750      2.689  21.091 -22.222 4.07e-16 ***
treat08 Dvl3 E710A/D714A +11    26.500      2.689  21.091   9.856 2.39e-09 ***
treat09 Dvl3 wt +11m            12.037      2.931  21.291   4.107 0.000492 ***
treat11 Dvl3 12E +11m           -5.963      2.931  21.291  -2.035 0.054544 .  
treat12 Dvl3 E710A/D714A +11m   24.704      2.931  21.291   8.428 3.17e-08 ***
---
Signif. codes:  0 ‘***’ 0.001 ‘**’ 0.01 ‘*’ 0.05 ‘.’ 0.1 ‘ ’ 1

Correlation of Fixed Effects:
            (Intr) t03D31 t04D3E t05Dw+ t07D1+ t08DE+ t09Dw+ t11D1+
trt03Dv312E -0.562                                                 
t04D3E710A/ -0.562  0.500                                          
trt05D3w+11 -0.562  0.500  0.500                                   
t07D312E+11 -0.562  0.500  0.500  0.500                            
t08D3E710A+ -0.562  0.500  0.500  0.500  0.500                     
trt09D3w+11 -0.516  0.459  0.459  0.459  0.459  0.459              
t11D312E+11 -0.516  0.459  0.459  0.459  0.459  0.459  0.439       
t12D3E710A+ -0.516  0.459  0.459  0.459  0.459  0.459  0.439  0.439
> summary(glht(fit4))  # adjusted p-values

	 Simultaneous Tests for General Linear Hypotheses

Fit: lmer(formula = value ~ treat + (1 | exp), data = D1[which(D1$variable == 
    "puncta"), ])

Linear Hypotheses:
                                   Estimate Std. Error z value Pr(>|z|)    
(Intercept) == 0                     69.750      2.392  29.164   <0.001 ***
treat03 Dvl3 12E == 0               -33.500      2.689 -12.459   <0.001 ***
treat04 Dvl3 E710A/D714A == 0        26.000      2.689   9.670   <0.001 ***
treat05 Dvl3 wt +11 == 0            -28.250      2.689 -10.507   <0.001 ***
treat07 Dvl3 12E +11 == 0           -59.750      2.689 -22.222   <0.001 ***
treat08 Dvl3 E710A/D714A +11 == 0    26.500      2.689   9.856   <0.001 ***
treat09 Dvl3 wt +11m == 0            12.037      2.931   4.107   <0.001 ***
treat11 Dvl3 12E +11m == 0           -5.963      2.931  -2.035    0.236    
treat12 Dvl3 E710A/D714A +11m == 0   24.704      2.931   8.428   <0.001 ***
---
Signif. codes:  0 ‘***’ 0.001 ‘**’ 0.01 ‘*’ 0.05 ‘.’ 0.1 ‘ ’ 1
(Adjusted p values reported -- single-step method)

> cc4 <- confint(fit4,parm="beta_")
Computing profile confidence intervals ...
> ctab4 <- round((cbind(OR=fixef(fit4),cc4)),3)
> ctab4    ### returns OR (95% CI)
                                   OR   2.5 %  97.5 %
(Intercept)                    69.750  65.409  74.091
treat03 Dvl3 12E              -33.500 -38.139 -28.861
treat04 Dvl3 E710A/D714A       26.000  21.361  30.639
treat05 Dvl3 wt +11           -28.250 -32.889 -23.611
treat07 Dvl3 12E +11          -59.750 -64.389 -55.111
treat08 Dvl3 E710A/D714A +11   26.500  21.861  31.139
treat09 Dvl3 wt +11m           12.037   6.965  17.084
treat11 Dvl3 12E +11m          -5.963 -11.035  -0.916
treat12 Dvl3 E710A/D714A +11m  24.704  19.632  29.750
> summary(glht(fit4, mcp(treat = "Tukey"))) # post-hoc test

	 Simultaneous Tests for General Linear Hypotheses

Multiple Comparisons of Means: Tukey Contrasts


Fit: lmer(formula = value ~ treat + (1 | exp), data = D1[which(D1$variable == 
    "puncta"), ])

Linear Hypotheses:
                                                        Estimate Std. Error z value Pr(>|z|)    
03 Dvl3 12E - 01 DVL3 wt == 0                            -33.500      2.689 -12.459  < 0.001 ***
04 Dvl3 E710A/D714A - 01 DVL3 wt == 0                     26.000      2.689   9.670  < 0.001 ***
05 Dvl3 wt +11 - 01 DVL3 wt == 0                         -28.250      2.689 -10.507  < 0.001 ***
07 Dvl3 12E +11 - 01 DVL3 wt == 0                        -59.750      2.689 -22.222  < 0.001 ***
08 Dvl3 E710A/D714A +11 - 01 DVL3 wt == 0                 26.500      2.689   9.856  < 0.001 ***
09 Dvl3 wt +11m - 01 DVL3 wt == 0                         12.037      2.931   4.107  0.00136 ** 
11 Dvl3 12E +11m - 01 DVL3 wt == 0                        -5.963      2.931  -2.035  0.51748    
12 Dvl3 E710A/D714A +11m - 01 DVL3 wt == 0                24.703      2.931   8.428  < 0.001 ***
04 Dvl3 E710A/D714A - 03 Dvl3 12E == 0                    59.500      2.689  22.129  < 0.001 ***
05 Dvl3 wt +11 - 03 Dvl3 12E == 0                          5.250      2.689   1.953  0.57586    
07 Dvl3 12E +11 - 03 Dvl3 12E == 0                       -26.250      2.689  -9.763  < 0.001 ***
08 Dvl3 E710A/D714A +11 - 03 Dvl3 12E == 0                60.000      2.689  22.315  < 0.001 ***
09 Dvl3 wt +11m - 03 Dvl3 12E == 0                        45.537      2.931  15.536  < 0.001 ***
11 Dvl3 12E +11m - 03 Dvl3 12E == 0                       27.537      2.931   9.395  < 0.001 ***
12 Dvl3 E710A/D714A +11m - 03 Dvl3 12E == 0               58.203      2.931  19.858  < 0.001 ***
05 Dvl3 wt +11 - 04 Dvl3 E710A/D714A == 0                -54.250      2.689 -20.176  < 0.001 ***
07 Dvl3 12E +11 - 04 Dvl3 E710A/D714A == 0               -85.750      2.689 -31.891  < 0.001 ***
08 Dvl3 E710A/D714A +11 - 04 Dvl3 E710A/D714A == 0         0.500      2.689   0.186  1.00000    
09 Dvl3 wt +11m - 04 Dvl3 E710A/D714A == 0               -13.963      2.931  -4.764  < 0.001 ***
11 Dvl3 12E +11m - 04 Dvl3 E710A/D714A == 0              -31.963      2.931 -10.905  < 0.001 ***
12 Dvl3 E710A/D714A +11m - 04 Dvl3 E710A/D714A == 0       -1.296      2.931  -0.442  0.99996    
07 Dvl3 12E +11 - 05 Dvl3 wt +11 == 0                    -31.500      2.689 -11.715  < 0.001 ***
08 Dvl3 E710A/D714A +11 - 05 Dvl3 wt +11 == 0             54.750      2.689  20.362  < 0.001 ***
09 Dvl3 wt +11m - 05 Dvl3 wt +11 == 0                     40.287      2.931  13.745  < 0.001 ***
11 Dvl3 12E +11m - 05 Dvl3 wt +11 == 0                    22.287      2.931   7.604  < 0.001 ***
12 Dvl3 E710A/D714A +11m - 05 Dvl3 wt +11 == 0            52.953      2.931  18.067  < 0.001 ***
08 Dvl3 E710A/D714A +11 - 07 Dvl3 12E +11 == 0            86.250      2.689  32.077  < 0.001 ***
09 Dvl3 wt +11m - 07 Dvl3 12E +11 == 0                    71.787      2.931  24.492  < 0.001 ***
11 Dvl3 12E +11m - 07 Dvl3 12E +11 == 0                   53.787      2.931  18.351  < 0.001 ***
12 Dvl3 E710A/D714A +11m - 07 Dvl3 12E +11 == 0           84.454      2.931  28.814  < 0.001 ***
09 Dvl3 wt +11m - 08 Dvl3 E710A/D714A +11 == 0           -14.463      2.931  -4.935  < 0.001 ***
11 Dvl3 12E +11m - 08 Dvl3 E710A/D714A +11 == 0          -32.463      2.931 -11.076  < 0.001 ***
12 Dvl3 E710A/D714A +11m - 08 Dvl3 E710A/D714A +11 == 0   -1.796      2.931  -0.613  0.99954    
11 Dvl3 12E +11m - 09 Dvl3 wt +11m == 0                  -18.000      3.105  -5.798  < 0.001 ***
12 Dvl3 E710A/D714A +11m - 09 Dvl3 wt +11m == 0           12.667      3.105   4.080  0.00135 ** 
12 Dvl3 E710A/D714A +11m - 11 Dvl3 12E +11m == 0          30.667      3.105   9.877  < 0.001 ***
---
Signif. codes:  0 ‘***’ 0.001 ‘**’ 0.01 ‘*’ 0.05 ‘.’ 0.1 ‘ ’ 1
(Adjusted p values reported -- single-step method)
