# Supplementary material for: Carboxy-terminal polyglutamylation regulates signaling and phase separation of the Dishevelled protein
Source: EMBO J. 2024 Sep 30;43(22):15. doi: 10.1038/s44318-024-00254-7 (PMC11574253; doi:10.1038/s44318-024-00254-7)
Supplement: Supplementary file 12 — Source data Fig. 6 [file 44318_2024_254_MOESM12_ESM.zip › 116133R_source data Fig 6/Fig 6B statistics input.txt]

exp	treat	even	puncta
1	01 DVL3 wt	24	76
1	03 Dvl3 12E	58	42
1	04 Dvl3 E710A/D714A	3	97
1	05 Dvl3 wt +11	54	46
1	07 Dvl3 12E +11	85	15
1	08 Dvl3 E710A/D714A +11	1	99
1	09 Dvl3 wt +11m	17	83
1	11 Dvl3 12E +11m	32	68
1	12 Dvl3 E710A/D714A +11m	5	95
2	01 DVL3 wt	35	65
2	03 Dvl3 12E	62	38
2	04 Dvl3 E710A/D714A	5	95
2	05 Dvl3 wt +11	64	36
2	07 Dvl3 12E +11	93	7
2	08 Dvl3 E710A/D714A +11	4	96
2	09 Dvl3 wt +11m	20	80
2	11 Dvl3 12E +11m	40	60
2	12 Dvl3 E710A/D714A +11m	6	97
3	01 DVL3 wt	31	69
3	03 Dvl3 12E	70	30
3	04 Dvl3 E710A/D714A	7	93
3	05 Dvl3 wt +11	69	31
3	07 Dvl3 12E +11	91	9
3	08 Dvl3 E710A/D714A +11	6	94
3	09 Dvl3 wt +11m	19	81
3	11 Dvl3 12E +11m	38	62
3	12 Dvl3 E710A/D714A +11m	10	90
4	01 DVL3 wt	31	69
4	03 Dvl3 12E	65	35
4	04 Dvl3 E710A/D714A	2	98
4	05 Dvl3 wt +11	47	53
4	07 Dvl3 12E +11	91	9
4	08 Dvl3 E710A/D714A +11	4	96
