# Supplementary material for: Carboxy-terminal polyglutamylation regulates signaling and phase separation of the Dishevelled protein
Source: EMBO J. 2024 Sep 30;43(22):15. doi: 10.1038/s44318-024-00254-7 (PMC11574253; doi:10.1038/s44318-024-00254-7)
Supplement: Supplementary file 12 — Source data Fig. 6 [file 44318_2024_254_MOESM12_ESM.zip › 116133R_source data Fig 6/Fig 6E statistics input.txt]

exp	treat	even	puncta
1	01 DVL3 wt	24	76
1	03 Dvl3 wt +CK1	58	42
1	04 Dvl3 wt +CK1i	3	97
1	05 Dvl3 12E	54	46
1	07 Dvl3 12E +CK1	85	15
1	08 Dvl3 12E +CK1i	1	99
1	09 Dvl3 E710A/D714A	83
1	11 Dvl3 E710A/D714A +CK1	32	68
1	12 Dvl3 E710A/D714A +CK1i	5	95
2	01 DVL3 wt	24	76
2	03 Dvl3 wt +CK1	58	42
2	04 Dvl3 wt +CK1i	3	97
2	05 Dvl3 12E	54	46
2	07 Dvl3 12E +CK1	85	15
2	08 Dvl3 12E +CK1i	1	99
2	09 Dvl3 E710A/D714A	83
2	11 Dvl3 E710A/D714A +CK1	32	68
2	12 Dvl3 E710A/D714A +CK1i	5	95
3	01 DVL3 wt	24	76
3	03 Dvl3 wt +CK1	58	42
3	04 Dvl3 wt +CK1i	3	97
3	05 Dvl3 12E	54	46
3	07 Dvl3 12E +CK1	85	15
3	08 Dvl3 12E +CK1i	1	99
3	09 Dvl3 E710A/D714A	83
3	11 Dvl3 E710A/D714A +CK1	32	68
3	12 Dvl3 E710A/D714A +CK1i	5	95
4	01 DVL3 wt	24	76
4	05 Dvl3 12E	54	46
4	09 Dvl3 E710A/D714A	83
