# Supplementary material for: Carboxy-terminal polyglutamylation regulates signaling and phase separation of the Dishevelled protein
Source: EMBO J. 2024 Sep 30;43(22):15. doi: 10.1038/s44318-024-00254-7 (PMC11574253; doi:10.1038/s44318-024-00254-7)
Supplement: Supplementary file 12 — Source data Fig. 6 [file 44318_2024_254_MOESM12_ESM.zip › 116133R_source data Fig 6/Fig 6E statistics output.txt]

library(lme4) 
library(lmerTest)
library(reshape)
library(multcomp)

> D <- read.delim(file = "C:/Users/markr/Documents/R/win-library/4.1/DVL3 localization/Fig_6E.txt") # adjust path according to particular file
> D1 <- melt(D, id=c("exp", "treat"))
> fit4 <- lmer(value ~ treat + (1|exp), data = D1[which(D1$variable=="puncta"),])
> fit4 
Linear mixed model fit by REML ['lmerModLmerTest']
Formula: value ~ treat + (1 | exp)
   Data: D1[which(D1$variable == "puncta"), ]
REML criterion at convergence: 123.9887
Random effects:
 Groups   Name        Std.Dev.
 exp      (Intercept) 0.6919  
 Residual             3.5270  
Number of obs: 30, groups:  exp, 4
Fixed Effects:
                   (Intercept)            treat03 Dvl3 wt +CK1           treat04 Dvl3 wt +CK1i  
                         69.75                          -62.08                           29.59  
              treat05 Dvl3 12E           treat07 Dvl3 12E +CK1          treat08 Dvl3 12E +CK1i  
                        -33.50                          -66.08                           10.25  
      treat09 Dvl3 E710A/D714A   treat11 Dvl3 E710A/D714A +CK1  treat12 Dvl3 E710A/D714A +CK1i  
                         26.00                          -50.41                           28.59  
> anova(fit4)   
Type III Analysis of Variance Table with Satterthwaite's method
      Sum Sq Mean Sq NumDF  DenDF F value    Pr(>F)    
treat  40505  5063.1     8 19.108  407.01 < 2.2e-16 ***
---
Signif. codes:  0 ‘***’ 0.001 ‘**’ 0.01 ‘*’ 0.05 ‘.’ 0.1 ‘ ’ 1
> summary(fit4) 
Linear mixed model fit by REML. t-tests use Satterthwaite's method ['lmerModLmerTest']
Formula: value ~ treat + (1 | exp)
   Data: D1[which(D1$variable == "puncta"), ]

REML criterion at convergence: 124

Scaled residuals: 
    Min      1Q  Median      3Q     Max 
-1.7388 -0.4685 -0.1680  0.4745  1.7336 

Random effects:
 Groups   Name        Variance Std.Dev.
 exp      (Intercept)  0.4788  0.6919  
 Residual             12.4396  3.5270  
Number of obs: 30, groups:  exp, 4

Fixed effects:
                               Estimate Std. Error      df t value Pr(>|t|)    
(Intercept)                      69.750      1.797  20.837  38.812  < 2e-16 ***
treat03 Dvl3 wt +CK1            -62.080      2.700  19.373 -22.989 1.59e-15 ***
treat04 Dvl3 wt +CK1i            29.586      2.700  19.373  10.956 9.55e-10 ***
treat05 Dvl3 12E                -33.500      2.494  18.815 -13.432 4.33e-11 ***
treat07 Dvl3 12E +CK1           -66.080      2.700  19.373 -24.471 4.91e-16 ***
treat08 Dvl3 12E +CK1i           10.253      2.700  19.373   3.797  0.00118 ** 
treat09 Dvl3 E710A/D714A         26.000      2.494  18.815  10.425 2.97e-09 ***
treat11 Dvl3 E710A/D714A +CK1   -50.414      2.700  19.373 -18.669 7.57e-14 ***
treat12 Dvl3 E710A/D714A +CK1i   28.586      2.700  19.373  10.586 1.70e-09 ***
---
Signif. codes:  0 ‘***’ 0.001 ‘**’ 0.01 ‘*’ 0.05 ‘.’ 0.1 ‘ ’ 1

Correlation of Fixed Effects:
            (Intr) t03Dw+ t04Dw+ t05D31 t07D1+ t08D1+ t09D3E t11DE+
tr03D3w+CK1 -0.641                                                 
tr04D3w+CK1 -0.641  0.431                                          
trt05Dv312E -0.694  0.462  0.462                                   
t07D312E+CK -0.641  0.431  0.431  0.462                            
t08D312E+CK -0.641  0.431  0.431  0.462  0.431                     
t09D3E710A/ -0.694  0.462  0.462  0.500  0.462  0.462              
t11D3E710A+ -0.641  0.431  0.431  0.462  0.431  0.431  0.462       
t12D3E710A+ -0.641  0.431  0.431  0.462  0.431  0.431  0.462  0.431
> summary(glht(fit4))  # adjusted p-values

	 Simultaneous Tests for General Linear Hypotheses

Fit: lmer(formula = value ~ treat + (1 | exp), data = D1[which(D1$variable == 
    "puncta"), ])

Linear Hypotheses:
                                    Estimate Std. Error z value Pr(>|z|)    
(Intercept) == 0                      69.750      1.797  38.812  < 0.001 ***
treat03 Dvl3 wt +CK1 == 0            -62.080      2.700 -22.989  < 0.001 ***
treat04 Dvl3 wt +CK1i == 0            29.586      2.700  10.956  < 0.001 ***
treat05 Dvl3 12E == 0                -33.500      2.494 -13.432  < 0.001 ***
treat07 Dvl3 12E +CK1 == 0           -66.080      2.700 -24.471  < 0.001 ***
treat08 Dvl3 12E +CK1i == 0           10.253      2.700   3.797  0.00121 ** 
treat09 Dvl3 E710A/D714A == 0         26.000      2.494  10.425  < 0.001 ***
treat11 Dvl3 E710A/D714A +CK1 == 0   -50.414      2.700 -18.669  < 0.001 ***
treat12 Dvl3 E710A/D714A +CK1i == 0   28.586      2.700  10.586  < 0.001 ***
---
Signif. codes:  0 ‘***’ 0.001 ‘**’ 0.01 ‘*’ 0.05 ‘.’ 0.1 ‘ ’ 1
(Adjusted p values reported -- single-step method)

> cc4 <- confint(fit4,parm="beta_")
Computing profile confidence intervals ...
> ctab4 <- round((cbind(OR=fixef(fit4),cc4)),3)
> ctab4    ### returns OR (95% CI)
                                    OR   2.5 %  97.5 %
(Intercept)                     69.750  66.704  72.796
treat03 Dvl3 wt +CK1           -62.080 -66.666 -57.497
treat04 Dvl3 wt +CK1i           29.586  25.000  34.170
treat05 Dvl3 12E               -33.500 -37.738 -29.262
treat07 Dvl3 12E +CK1          -66.080 -70.666 -61.497
treat08 Dvl3 12E +CK1i          10.253   5.667  14.837
treat09 Dvl3 E710A/D714A        26.000  21.762  30.238
treat11 Dvl3 E710A/D714A +CK1  -50.414 -55.000 -45.830
treat12 Dvl3 E710A/D714A +CK1i  28.586  24.000  33.170
> summary(glht(fit4, mcp(treat = "Tukey"))) # post-hoc test

	 Simultaneous Tests for General Linear Hypotheses

Multiple Comparisons of Means: Tukey Contrasts


Fit: lmer(formula = value ~ treat + (1 | exp), data = D1[which(D1$variable == 
    "puncta"), ])

Linear Hypotheses:
                                                          Estimate Std. Error z value Pr(>|z|)    
03 Dvl3 wt +CK1 - 01 DVL3 wt == 0                          -62.081      2.700 -22.989  < 0.001 ***
04 Dvl3 wt +CK1i - 01 DVL3 wt == 0                          29.586      2.700  10.956  < 0.001 ***
05 Dvl3 12E - 01 DVL3 wt == 0                              -33.500      2.494 -13.432  < 0.001 ***
07 Dvl3 12E +CK1 - 01 DVL3 wt == 0                         -66.081      2.700 -24.471  < 0.001 ***
08 Dvl3 12E +CK1i - 01 DVL3 wt == 0                         10.253      2.700   3.797  0.00471 ** 
09 Dvl3 E710A/D714A - 01 DVL3 wt == 0                       26.000      2.494  10.425  < 0.001 ***
11 Dvl3 E710A/D714A +CK1 - 01 DVL3 wt == 0                 -50.414      2.700 -18.669  < 0.001 ***
12 Dvl3 E710A/D714A +CK1i - 01 DVL3 wt == 0                 28.586      2.700  10.586  < 0.001 ***
04 Dvl3 wt +CK1i - 03 Dvl3 wt +CK1 == 0                     91.667      2.880  31.831  < 0.001 ***
05 Dvl3 12E - 03 Dvl3 wt +CK1 == 0                          28.581      2.700  10.584  < 0.001 ***
07 Dvl3 12E +CK1 - 03 Dvl3 wt +CK1 == 0                     -4.000      2.880  -1.389  0.90189    
08 Dvl3 12E +CK1i - 03 Dvl3 wt +CK1 == 0                    72.333      2.880  25.118  < 0.001 ***
09 Dvl3 E710A/D714A - 03 Dvl3 wt +CK1 == 0                  88.081      2.700  32.617  < 0.001 ***
11 Dvl3 E710A/D714A +CK1 - 03 Dvl3 wt +CK1 == 0             11.667      2.880   4.051  0.00158 ** 
12 Dvl3 E710A/D714A +CK1i - 03 Dvl3 wt +CK1 == 0            90.667      2.880  31.484  < 0.001 ***
05 Dvl3 12E - 04 Dvl3 wt +CK1i == 0                        -63.086      2.700 -23.362  < 0.001 ***
07 Dvl3 12E +CK1 - 04 Dvl3 wt +CK1i == 0                   -95.667      2.880 -33.220  < 0.001 ***
08 Dvl3 12E +CK1i - 04 Dvl3 wt +CK1i == 0                  -19.333      2.880  -6.713  < 0.001 ***
09 Dvl3 E710A/D714A - 04 Dvl3 wt +CK1i == 0                 -3.586      2.700  -1.328  0.92290    
11 Dvl3 E710A/D714A +CK1 - 04 Dvl3 wt +CK1i == 0           -80.000      2.880 -27.780  < 0.001 ***
12 Dvl3 E710A/D714A +CK1i - 04 Dvl3 wt +CK1i == 0           -1.000      2.880  -0.347  0.99999    
07 Dvl3 12E +CK1 - 05 Dvl3 12E == 0                        -32.581      2.700 -12.065  < 0.001 ***
08 Dvl3 12E +CK1i - 05 Dvl3 12E == 0                        43.753      2.700  16.202  < 0.001 ***
09 Dvl3 E710A/D714A - 05 Dvl3 12E == 0                      59.500      2.494  23.858  < 0.001 ***
11 Dvl3 E710A/D714A +CK1 - 05 Dvl3 12E == 0                -16.914      2.700  -6.263  < 0.001 ***
12 Dvl3 E710A/D714A +CK1i - 05 Dvl3 12E == 0                62.086      2.700  22.991  < 0.001 ***
08 Dvl3 12E +CK1i - 07 Dvl3 12E +CK1 == 0                   76.333      2.880  26.507  < 0.001 ***
09 Dvl3 E710A/D714A - 07 Dvl3 12E +CK1 == 0                 92.081      2.700  34.099  < 0.001 ***
11 Dvl3 E710A/D714A +CK1 - 07 Dvl3 12E +CK1 == 0            15.667      2.880   5.440  < 0.001 ***
12 Dvl3 E710A/D714A +CK1i - 07 Dvl3 12E +CK1 == 0           94.667      2.880  32.873  < 0.001 ***
09 Dvl3 E710A/D714A - 08 Dvl3 12E +CK1i == 0                15.747      2.700   5.831  < 0.001 ***
11 Dvl3 E710A/D714A +CK1 - 08 Dvl3 12E +CK1i == 0          -60.667      2.880 -21.066  < 0.001 ***
12 Dvl3 E710A/D714A +CK1i - 08 Dvl3 12E +CK1i == 0          18.333      2.880   6.366  < 0.001 ***
11 Dvl3 E710A/D714A +CK1 - 09 Dvl3 E710A/D714A == 0        -76.414      2.700 -28.297  < 0.001 ***
12 Dvl3 E710A/D714A +CK1i - 09 Dvl3 E710A/D714A == 0         2.586      2.700   0.958  0.98937    
12 Dvl3 E710A/D714A +CK1i - 11 Dvl3 E710A/D714A +CK1 == 0   79.000      2.880  27.433  < 0.001 ***
---
Signif. codes:  0 ‘***’ 0.001 ‘**’ 0.01 ‘*’ 0.05 ‘.’ 0.1 ‘ ’ 1
(Adjusted p values reported -- single-step method)
