# Supplementary material for: Carboxy-terminal polyglutamylation regulates signaling and phase separation of the Dishevelled protein
Source: EMBO J. 2024 Sep 30;43(22):15. doi: 10.1038/s44318-024-00254-7 (PMC11574253; doi:10.1038/s44318-024-00254-7)
Supplement: Supplementary file 12 — Source data Fig. 6 [file 44318_2024_254_MOESM12_ESM.zip › 116133R_source data Fig 6/Fig 6C FRAP/12E plots/spots/Fit Results.csv]

Prefrap	Baseline	Amplitude	Tau(frames)
0.97028685	-0.0100469375	0.48361063	13.409478
0.9877147	0.019475363	0.48079506	15.523146
0.91203445	0.038883608	0.43366286	18.868477
0.95622194	-0.05017552	0.47588396	10.50668
0.9721241	-0.009554248	0.5725265	25.285557
0.93026036	0.048295073	0.55762523	17.969978
0.97703964	0.0025766469	0.77000135	20.802494
0.98955226	-0.003822683	0.65523493	47.67966
0.9894004	0.03494848	0.60251844	16.299301
0.9892378	0.04405533	0.6605288	30.734747
0.9909635	0.042065088	0.8791474	35.579308
0.9430034	0.0063168528	0.35816073	21.842617
0.9664817	0.0037737833	0.5060468	27.877323
0.9803439	0.015841756	0.5944	14.783949
