# Supplementary material for: Carboxy-terminal polyglutamylation regulates signaling and phase separation of the Dishevelled protein
Source: EMBO J. 2024 Sep 30;43(22):15. doi: 10.1038/s44318-024-00254-7 (PMC11574253; doi:10.1038/s44318-024-00254-7)
Supplement: Supplementary file 12 — Source data Fig. 6 [file 44318_2024_254_MOESM12_ESM.zip › 116133R_source data Fig 6/Fig 6C FRAP/DCA plots/spots/Fit Results.csv]

Prefrap	Baseline	Amplitude	Tau(frames)
0.92689806	0.079527736	0.27761835	17.114265
0.875057	0.037270773	0.25140062	32.271484
0.8406194	0.022607543	0.34675285	19.8119
0.86073256	0.055688642	0.76611924	120.484024
0.9647685	0.033832986	0.36261684	30.734747
0.9775772	0.020069527	0.1884405	25.285557
0.93335855	0.045478534	0.2708208	11.583613
0.9107014	0.027354231	0.3059802	10.50668
0.97774	0.021398898	0.27458343	18.868477
0.9807931	0.022241184	0.101473205	11.032013
0.97348326	0.02924371	0.1545844	33.885056
0.95764875	0.011256804	0.25052592	14.783949
0.97864723	0.027141657	0.06876788	18.868477
0.8663516	0.039366577	0.18902056	32.271484
0.9315002	0.0086082695	1.6359066	196.25569
0.9301764	-0.010261226	0.13809392	7.111337
