# Supplementary material for: Carboxy-terminal polyglutamylation regulates signaling and phase separation of the Dishevelled protein
Source: EMBO J. 2024 Sep 30;43(22):15. doi: 10.1038/s44318-024-00254-7 (PMC11574253; doi:10.1038/s44318-024-00254-7)
Supplement: Supplementary file 12 — Source data Fig. 6 [file 44318_2024_254_MOESM12_ESM.zip › 116133R_source data Fig 6/Fig 6C FRAP/WT plots/spots/Fit Results.csv]

Prefrap	Baseline	Amplitude	Tau(frames)
0.9790858	-0.004371756	0.13771883	17.969978
0.96377003	0.014972433	0.16935672	17.114265
0.9734371	0.008588883	0.22451554	11.583613
0.96941006	0.008772336	0.11053633	3.5917108
0.9773152	0.012193545	0.2145485	17.114265
0.9702606	0.010794845	0.20120227	10.50668
0.9629142	0.010709194	0.18142478	13.409478
0.9507661	0.010005555	0.12302235	12.162793
0.9502863	-0.004184874	0.19459772	12.770932
0.9279343	0.012541688	0.799236	196.25569
0.9791747	0.049330644	0.39149603	47.67966
0.9472687	-0.023505151	0.38084733	16.299301
0.93984205	0.021297704	0.1864247	12.770932
0.9570925	0.003579613	0.20785873	11.032013
0.96924657	0.025252948	0.27032894	19.8119
0.9613664	0.06374903	0.34527698	15.523146
