# Supplementary material for: Carboxy-terminal polyglutamylation regulates signaling and phase separation of the Dishevelled protein
Source: EMBO J. 2024 Sep 30;43(22):15. doi: 10.1038/s44318-024-00254-7 (PMC11574253; doi:10.1038/s44318-024-00254-7)
Supplement: Supplementary file 13 — Source data Fig. 7 [file 44318_2024_254_MOESM13_ESM.zip]

Archive with 23 entries (21 files):
- 116133R_source data Fig 7/
- 116133R_source data Fig 7/._Fig 7B WB blots.xlsx
- 116133R_source data Fig 7/Fig 7B WB blots.xlsx
- __MACOSX/116133R_source data Fig 7/._Fig 7B WB blots.xlsx
- 116133R_source data Fig 7/Fig 7C Cell count.xlsx
- 116133R_source data Fig 7/Micrographs/
- 116133R_source data Fig 7/._Fig 7B Quantification.xlsx
- 116133R_source data Fig 7/Fig 7C statistics input.txt
- 116133R_source data Fig 7/Fig 7C statistics output.txt
- 116133R_source data Fig 7/Fig 7B Quantification.xlsx
- __MACOSX/116133R_source data Fig 7/._Fig 7B Quantification.xlsx
- 116133R_source data Fig 7/Micrographs/Fig 7A CCP1 DVL3 2.tif
- 116133R_source data Fig 7/Micrographs/Fig 7A CCP1 DVL3 merge.tif
- 116133R_source data Fig 7/Micrographs/Fig 7A CCP1 DVL3.tif
- 116133R_source data Fig 7/Micrographs/FIg 7A CCP1.tif
- 116133R_source data Fig 7/Micrographs/Fig 7A CCP5 DVL3 2.tif
- 116133R_source data Fig 7/Micrographs/Fig 7A CCP5 DVL3 merge.tif
- 116133R_source data Fig 7/Micrographs/Fig 7A CCP5 DVL3.tif
- 116133R_source data Fig 7/Micrographs/Fig 7A CCP5.tif
- 116133R_source data Fig 7/Micrographs/Fig 7A CCP6 DVL3 2.tif
- 116133R_source data Fig 7/Micrographs/Fig 7A CCP6 DVL3 merge.tif
- 116133R_source data Fig 7/Micrographs/Fig 7A CCP6 DVL3.tif
- 116133R_source data Fig 7/Micrographs/Fig 7A CCP6.tif
