# Supplementary material for: Carboxy-terminal polyglutamylation regulates signaling and phase separation of the Dishevelled protein
Source: EMBO J. 2024 Sep 30;43(22):15. doi: 10.1038/s44318-024-00254-7 (PMC11574253; doi:10.1038/s44318-024-00254-7)
Supplement: Supplementary file 13 — Source data Fig. 7 [file 44318_2024_254_MOESM13_ESM.zip › 116133R_source data Fig 7/Fig 7C Cell count.xlsx]

## Sheet: Fig 7C
Percentage of phenotypes observed
		Even				Dots
	DVL3 wt	24	31	35	31	76	69	65	69
	DVL3 wt	36		31	48	64		69	52
	DVL3 wt	18		27	28	82		73	72
	DVL3 wt	6		5	6	94		95	94
	DVL3 12E	58	65	62	70	42	35	38	30
	DVL3 12E	41		44	52	59		56	48
	DVL3 12E	65		66	61	35		34	39
	DVL3 12E	7		10	13	93		90	87
	DVL3m	3	2	5	7	97	98	95	93
	DVL3m	9		10	12	91		90	88
	DVL3m	1		2	1	99		98	99
	DVL3m	1		1	1	99		99	99
