# Supplementary material for: Carboxy-terminal polyglutamylation regulates signaling and phase separation of the Dishevelled protein
Source: EMBO J. 2024 Sep 30;43(22):15. doi: 10.1038/s44318-024-00254-7 (PMC11574253; doi:10.1038/s44318-024-00254-7)
Supplement: Supplementary file 13 — Source data Fig. 7 [file 44318_2024_254_MOESM13_ESM.zip › 116133R_source data Fig 7/Fig 7C statistics input.txt]

exp	treat	even	puncta
1	01 wt	24	76
1	02 wt +1	36	64
1	03 wt +5	18	82
1	04 wt +6	6	94
1	05 12E	58	42
1	06 12E +1	41	59
1	07 12E +5	65	35
1	08 12E +6	7	93
1	09 E710A/D714A	3	97
1	10 E710A/D714A +1	9	91
1	11 E710A/D714A +5	1	99
1	12 E710A/D714A +6	1	99
2	01 wt	35	65
2	02 wt +1	31	69
2	03 wt +5	27	73
2	04 wt +6	5	95
2	05 12E	62	38
2	06 12E +1	44	56
2	07 12E +5	66	34
2	08 12E +6	10	90
2	09 E710A/D714A	5	95
2	10 E710A/D714A +1	10	90
2	11 E710A/D714A +5	2	98
2	12 E710A/D714A +6	1	99
3	01 wt	31	69
3	02 wt +1	48	52
3	03 wt +5	28	72
3	04 wt +6	6	94
3	05 12E	70	30
3	06 12E +1	52	48
3	07 12E +5	61	39
3	08 12E +6	13	87
3	09 E710A/D714A	7	93
3	10 E710A/D714A +1	12	88
3	11 E710A/D714A +5	1	99
3	12 E710A/D714A +6	1	99
4	01 wt	31	69
4	05 12E	65	35
4	09 E710A/D714A	2	98
