# Supplementary material for: Carboxy-terminal polyglutamylation regulates signaling and phase separation of the Dishevelled protein
Source: EMBO J. 2024 Sep 30;43(22):15. doi: 10.1038/s44318-024-00254-7 (PMC11574253; doi:10.1038/s44318-024-00254-7)
Supplement: Supplementary file 13 — Source data Fig. 7 [file 44318_2024_254_MOESM13_ESM.zip › 116133R_source data Fig 7/Fig 7C statistics output.txt]

library(lme4) 
library(lmerTest)
library(reshape)
library(multcomp)

> D <- read.delim(file = "C:/Users/markr/Documents/R/win-library/4.1/DVL3 localization/Fig_7C.txt") # adjust path according to particular file
> D1 <- melt(D, id=c("exp", "treat"))
> fit4 <- lmer(value ~ treat + (1|exp), data = D1[which(D1$variable=="puncta"),])
> fit4 
Linear mixed model fit by REML ['lmerModLmerTest']
Formula: value ~ treat + (1 | exp)
   Data: D1[which(D1$variable == "puncta"), ]
REML criterion at convergence: 163.4471
Random effects:
 Groups   Name        Std.Dev.
 exp      (Intercept) 1.972   
 Residual             3.594   
Number of obs: 39, groups:  exp, 4
Fixed Effects:
           (Intercept)           treat02 wt +1           treat03 wt +5           treat04 wt +6  
                 69.75                   -8.07                    5.93                   24.60  
           treat05 12E          treat06 12E +1          treat07 12E +5          treat08 12E +6  
                -33.50                  -15.40                  -33.74                   20.26  
   treat09 E710A/D714A  treat10 E710A/D714A +1  treat11 E710A/D714A +5  treat12 E710A/D714A +6  
                 26.00                   19.93                   28.93                   29.26  
> anova(fit4)   
Type III Analysis of Variance Table with Satterthwaite's method
      Sum Sq Mean Sq NumDF  DenDF F value    Pr(>F)    
treat  19970  1815.5    11 24.871  140.56 < 2.2e-16 ***
---
Signif. codes:  0 ‘***’ 0.001 ‘**’ 0.01 ‘*’ 0.05 ‘.’ 0.1 ‘ ’ 1
> summary(fit4) 
Linear mixed model fit by REML. t-tests use Satterthwaite's method ['lmerModLmerTest']
Formula: value ~ treat + (1 | exp)
   Data: D1[which(D1$variable == "puncta"), ]

REML criterion at convergence: 163.4

Scaled residuals: 
     Min       1Q   Median       3Q      Max 
-2.12686 -0.45468 -0.01816  0.47133  2.02239 

Random effects:
 Groups   Name        Variance Std.Dev.
 exp      (Intercept)  3.887   1.972   
 Residual             12.915   3.594   
Number of obs: 39, groups:  exp, 4

Fixed effects:
                       Estimate Std. Error      df t value Pr(>|t|)    
(Intercept)              69.750      2.050  19.123  34.032  < 2e-16 ***
treat02 wt +1            -8.070      2.776  25.246  -2.907  0.00749 ** 
treat03 wt +5             5.930      2.776  25.246   2.136  0.04252 *  
treat04 wt +6            24.597      2.776  25.246   8.862 3.18e-09 ***
treat05 12E             -33.500      2.541  24.612 -13.183 1.19e-12 ***
treat06 12E +1          -15.403      2.776  25.246  -5.550 8.76e-06 ***
treat07 12E +5          -33.737      2.776  25.246 -12.155 4.76e-12 ***
treat08 12E +6           20.263      2.776  25.246   7.300 1.13e-07 ***
treat09 E710A/D714A      26.000      2.541  24.612  10.231 2.39e-10 ***
treat10 E710A/D714A +1   19.930      2.776  25.246   7.180 1.50e-07 ***
treat11 E710A/D714A +5   28.930      2.776  25.246  10.423 1.24e-10 ***
treat12 E710A/D714A +6   29.263      2.776  25.246  10.543 9.77e-11 ***
---
Signif. codes:  0 ‘***’ 0.001 ‘**’ 0.01 ‘*’ 0.05 ‘.’ 0.1 ‘ ’ 1

Correlation of Fixed Effects:
            (Intr) t02w+1 t03w+5 t04w+6 t0512E t0612+ t0712+ t0812+ t09E71 t10E7+ t11E7+
treat02wt+1 -0.568                                                                      
treat03wt+5 -0.568  0.441                                                               
treat04wt+6 -0.568  0.441  0.441                                                        
treat05 12E -0.620  0.458  0.458  0.458                                                 
tret0612E+1 -0.568  0.441  0.441  0.441  0.458                                          
tret0712E+5 -0.568  0.441  0.441  0.441  0.458  0.441                                   
tret0812E+6 -0.568  0.441  0.441  0.441  0.458  0.441  0.441                            
t09E710A/D7 -0.620  0.458  0.458  0.458  0.500  0.458  0.458  0.458                     
t10E710A/D+ -0.568  0.441  0.441  0.441  0.458  0.441  0.441  0.441  0.458              
t11E710A/D+ -0.568  0.441  0.441  0.441  0.458  0.441  0.441  0.441  0.458  0.441       
t12E710A/D+ -0.568  0.441  0.441  0.441  0.458  0.441  0.441  0.441  0.458  0.441  0.441
> summary(glht(fit4))  # adjusted p-values

	 Simultaneous Tests for General Linear Hypotheses

Fit: lmer(formula = value ~ treat + (1 | exp), data = D1[which(D1$variable == 
    "puncta"), ])

Linear Hypotheses:
                            Estimate Std. Error z value Pr(>|z|)    
(Intercept) == 0              69.750      2.050  34.032   <0.001 ***
treat02 wt +1 == 0            -8.070      2.776  -2.907   0.0344 *  
treat03 wt +5 == 0             5.930      2.776   2.136   0.2356    
treat04 wt +6 == 0            24.597      2.776   8.862   <0.001 ***
treat05 12E == 0             -33.500      2.541 -13.183   <0.001 ***
treat06 12E +1 == 0          -15.403      2.776  -5.550   <0.001 ***
treat07 12E +5 == 0          -33.737      2.776 -12.155   <0.001 ***
treat08 12E +6 == 0           20.263      2.776   7.300   <0.001 ***
treat09 E710A/D714A == 0      26.000      2.541  10.231   <0.001 ***
treat10 E710A/D714A +1 == 0   19.930      2.776   7.180   <0.001 ***
treat11 E710A/D714A +5 == 0   28.930      2.776  10.423   <0.001 ***
treat12 E710A/D714A +6 == 0   29.263      2.776  10.543   <0.001 ***
---
Signif. codes:  0 ‘***’ 0.001 ‘**’ 0.01 ‘*’ 0.05 ‘.’ 0.1 ‘ ’ 1
(Adjusted p values reported -- single-step method)

> cc4 <- confint(fit4,parm="beta_")
Computing profile confidence intervals ...
> ctab4 <- round((cbind(OR=fixef(fit4),cc4)),3)
> ctab4    ### returns OR (95% CI)
                            OR   2.5 %  97.5 %
(Intercept)             69.750  66.243  73.257
treat02 wt +1           -8.070 -12.710  -3.431
treat03 wt +5            5.930   1.290  10.569
treat04 wt +6           24.597  19.956  29.236
treat05 12E            -33.500 -37.750 -29.250
treat06 12E +1         -15.403 -20.044 -10.764
treat07 12E +5         -33.737 -38.377 -29.097
treat08 12E +6          20.263  15.623  24.903
treat09 E710A/D714A     26.000  21.750  30.250
treat10 E710A/D714A +1  19.930  15.290  24.569
treat11 E710A/D714A +5  28.930  24.290  33.569
treat12 E710A/D714A +6  29.263  24.623  33.903
> summary(glht(fit4, mcp(treat = "Tukey"))) # post-hoc test

	 Simultaneous Tests for General Linear Hypotheses

Multiple Comparisons of Means: Tukey Contrasts


Fit: lmer(formula = value ~ treat + (1 | exp), data = D1[which(D1$variable == 
    "puncta"), ])

Linear Hypotheses:
                                           Estimate Std. Error z value Pr(>|z|)    
02 wt +1 - 01 wt == 0                       -8.0702     2.7757  -2.907   0.1379    
03 wt +5 - 01 wt == 0                        5.9298     2.7757   2.136   0.5955    
04 wt +6 - 01 wt == 0                       24.5965     2.7757   8.862    <0.01 ***
05 12E - 01 wt == 0                        -33.5000     2.5412 -13.183    <0.01 ***
06 12E +1 - 01 wt == 0                     -15.4035     2.7757  -5.550    <0.01 ***
07 12E +5 - 01 wt == 0                     -33.7368     2.7757 -12.155    <0.01 ***
08 12E +6 - 01 wt == 0                      20.2632     2.7757   7.300    <0.01 ***
09 E710A/D714A - 01 wt == 0                 26.0000     2.5412  10.231    <0.01 ***
10 E710A/D714A +1 - 01 wt == 0              19.9298     2.7757   7.180    <0.01 ***
11 E710A/D714A +5 - 01 wt == 0              28.9298     2.7757  10.423    <0.01 ***
12 E710A/D714A +6 - 01 wt == 0              29.2632     2.7757  10.543    <0.01 ***
03 wt +5 - 02 wt +1 == 0                    14.0000     2.9343   4.771    <0.01 ***
04 wt +6 - 02 wt +1 == 0                    32.6667     2.9343  11.133    <0.01 ***
05 12E - 02 wt +1 == 0                     -25.4298     2.7757  -9.162    <0.01 ***
06 12E +1 - 02 wt +1 == 0                   -7.3333     2.9343  -2.499   0.3393    
07 12E +5 - 02 wt +1 == 0                  -25.6667     2.9343  -8.747    <0.01 ***
08 12E +6 - 02 wt +1 == 0                   28.3333     2.9343   9.656    <0.01 ***
09 E710A/D714A - 02 wt +1 == 0              34.0702     2.7757  12.275    <0.01 ***
10 E710A/D714A +1 - 02 wt +1 == 0           28.0000     2.9343   9.542    <0.01 ***
11 E710A/D714A +5 - 02 wt +1 == 0           37.0000     2.9343  12.609    <0.01 ***
12 E710A/D714A +6 - 02 wt +1 == 0           37.3333     2.9343  12.723    <0.01 ***
04 wt +6 - 03 wt +5 == 0                    18.6667     2.9343   6.361    <0.01 ***
05 12E - 03 wt +5 == 0                     -39.4298     2.7757 -14.206    <0.01 ***
06 12E +1 - 03 wt +5 == 0                  -21.3333     2.9343  -7.270    <0.01 ***
07 12E +5 - 03 wt +5 == 0                  -39.6667     2.9343 -13.518    <0.01 ***
08 12E +6 - 03 wt +5 == 0                   14.3333     2.9343   4.885    <0.01 ***
09 E710A/D714A - 03 wt +5 == 0              20.0702     2.7757   7.231    <0.01 ***
10 E710A/D714A +1 - 03 wt +5 == 0           14.0000     2.9343   4.771    <0.01 ***
11 E710A/D714A +5 - 03 wt +5 == 0           23.0000     2.9343   7.838    <0.01 ***
12 E710A/D714A +6 - 03 wt +5 == 0           23.3333     2.9343   7.952    <0.01 ***
05 12E - 04 wt +6 == 0                     -58.0965     2.7757 -20.931    <0.01 ***
06 12E +1 - 04 wt +6 == 0                  -40.0000     2.9343 -13.632    <0.01 ***
07 12E +5 - 04 wt +6 == 0                  -58.3333     2.9343 -19.880    <0.01 ***
08 12E +6 - 04 wt +6 == 0                   -4.3333     2.9343  -1.477   0.9466    
09 E710A/D714A - 04 wt +6 == 0               1.4035     2.7757   0.506   1.0000    
10 E710A/D714A +1 - 04 wt +6 == 0           -4.6667     2.9343  -1.590   0.9127    
11 E710A/D714A +5 - 04 wt +6 == 0            4.3333     2.9343   1.477   0.9467    
12 E710A/D714A +6 - 04 wt +6 == 0            4.6667     2.9343   1.590   0.9125    
06 12E +1 - 05 12E == 0                     18.0965     2.7757   6.520    <0.01 ***
07 12E +5 - 05 12E == 0                     -0.2368     2.7757  -0.085   1.0000    
08 12E +6 - 05 12E == 0                     53.7632     2.7757  19.370    <0.01 ***
09 E710A/D714A - 05 12E == 0                59.5000     2.5412  23.414    <0.01 ***
10 E710A/D714A +1 - 05 12E == 0             53.4298     2.7757  19.249    <0.01 ***
11 E710A/D714A +5 - 05 12E == 0             62.4298     2.7757  22.492    <0.01 ***
12 E710A/D714A +6 - 05 12E == 0             62.7632     2.7757  22.612    <0.01 ***
07 12E +5 - 06 12E +1 == 0                 -18.3333     2.9343  -6.248    <0.01 ***
08 12E +6 - 06 12E +1 == 0                  35.6667     2.9343  12.155    <0.01 ***
09 E710A/D714A - 06 12E +1 == 0             41.4035     2.7757  14.917    <0.01 ***
10 E710A/D714A +1 - 06 12E +1 == 0          35.3333     2.9343  12.041    <0.01 ***
11 E710A/D714A +5 - 06 12E +1 == 0          44.3333     2.9343  15.108    <0.01 ***
12 E710A/D714A +6 - 06 12E +1 == 0          44.6667     2.9343  15.222    <0.01 ***
08 12E +6 - 07 12E +5 == 0                  54.0000     2.9343  18.403    <0.01 ***
09 E710A/D714A - 07 12E +5 == 0             59.7368     2.7757  21.522    <0.01 ***
10 E710A/D714A +1 - 07 12E +5 == 0          53.6667     2.9343  18.289    <0.01 ***
11 E710A/D714A +5 - 07 12E +5 == 0          62.6667     2.9343  21.356    <0.01 ***
12 E710A/D714A +6 - 07 12E +5 == 0          63.0000     2.9343  21.470    <0.01 ***
09 E710A/D714A - 08 12E +6 == 0              5.7368     2.7757   2.067   0.6460    
10 E710A/D714A +1 - 08 12E +6 == 0          -0.3333     2.9343  -0.114   1.0000    
11 E710A/D714A +5 - 08 12E +6 == 0           8.6667     2.9343   2.954   0.1220    
12 E710A/D714A +6 - 08 12E +6 == 0           9.0000     2.9343   3.067   0.0903 .  
10 E710A/D714A +1 - 09 E710A/D714A == 0     -6.0702     2.7757  -2.187   0.5583    
11 E710A/D714A +5 - 09 E710A/D714A == 0      2.9298     2.7757   1.056   0.9963    
12 E710A/D714A +6 - 09 E710A/D714A == 0      3.2632     2.7757   1.176   0.9907    
11 E710A/D714A +5 - 10 E710A/D714A +1 == 0   9.0000     2.9343   3.067   0.0898 .  
12 E710A/D714A +6 - 10 E710A/D714A +1 == 0   9.3333     2.9343   3.181   0.0654 .  
12 E710A/D714A +6 - 11 E710A/D714A +5 == 0   0.3333     2.9343   0.114   1.0000    
---
Signif. codes:  0 ‘***’ 0.001 ‘**’ 0.01 ‘*’ 0.05 ‘.’ 0.1 ‘ ’ 1
(Adjusted p values reported -- single-step method)
