# Supplementary material for: Carboxy-terminal polyglutamylation regulates signaling and phase separation of the Dishevelled protein
Source: EMBO J. 2024 Sep 30;43(22):15. doi: 10.1038/s44318-024-00254-7 (PMC11574253; doi:10.1038/s44318-024-00254-7)
Supplement: Supplementary file 13 — Source data Fig. 7 [file 44318_2024_254_MOESM13_ESM.zip › 116133R_source data Fig 7/Fig 7B Quantification.xlsx]

## Sheet: Quantification 7B
Quantification of WB bands - raw data (all individual experiments)
IP Flag WB PolyE
Sample DVL3-12E	Control	CCP1	CCP5	CCP6
Repeat 1	14137.6	1113.99	8009.61	410.021
Repeat 2	26419.2	4233.93	22419.2	453.092
Repeat 3	17317.4	6450.79	25384.1	1202.77
IP Flag WB Flag
Sample DVL3-12E	Control	CCP1	CCP5	CCP6
Repeat 1	22038.5	17444.9	16959.8	21416
Repeat 2	24370.5	20018.4	21574.8	15205
Repeat 3	20147.8	33907.7	30692.5	32163.3
PolyE/Flag (relative polyglutamylation)
Sample DVL3-12E	Control	CCP1	CCP5	CCP6
Repeat 1	0.641496	0.0638578	0.47227	0.0191455
Repeat 2	1.08407	0.211502	1.03914	0.0297989
Repeat 3	0.85952	0.190245	0.827046	0.0373957
Quantification of Bands normalized to DVL3 control
Sample	Control	CCP1	CCP5	CCP6
Repeat 1	1	0.099545	0.7362	0.029845
Repeat 2	1	0.1951	0.958559	0.027488
Repeat 3	1	0.221339	0.962218	0.043508
One sample t-test
	Control	CCP1	CCP5	CCP6
Theoretical mean	1	1	1	1
Actual mean	1	0.172	0.8857	0.03361
Number of values	3	3	3	3
One sample t test	Sample difference has zero SD
t, df		t=22.37, df=2	t=1.530, df=2	t=193.5, df=2
P value (two tailed)		0.002	0.2657	<0.0001
P value summary		**	ns	****
Significant (alpha=0.05)?		Yes	No	Yes
How big is the discrepancy?
Discrepancy		-0.828	-0.1143	-0.9664
SD of discrepancy		0.0641	0.1294	0.008649
SEM of discrepancy		0.03701	0.07474	0.004994
95% confidence interval		-0.9872 to -0.6688	-0.4359 to 0.2072	-0.9879 to -0.9449
R squared (partial eta squared)		0.996	0.5392	0.9999
