# Supplementary material for: Carboxy-terminal polyglutamylation regulates signaling and phase separation of the Dishevelled protein
Source: EMBO J. 2024 Sep 30;43(22):15. doi: 10.1038/s44318-024-00254-7 (PMC11574253; doi:10.1038/s44318-024-00254-7)
Supplement: Supplementary file 14 — Source data Fig. 8 [file 44318_2024_254_MOESM14_ESM.zip]

Archive with 38 entries (33 files):
- 116133R_source data Fig 8/Fig 8A WB blots.xlsx
- 116133R_source data Fig 8/Micrographs/
- 116133R_source data Fig 8/Micrographs/Fig 8B Centrosome/
- 116133R_source data Fig 8/Micrographs/Fig 8B Centrosome/ECFP-centrosome + DOX.png
- 116133R_source data Fig 8/Micrographs/Fig 8B Centrosome/ECFP-centrosome no DOX.png
- 116133R_source data Fig 8/Micrographs/Fig 8B Centrosome/EYFP-centrosome + DOX.png
- 116133R_source data Fig 8/Micrographs/Fig 8B Centrosome/EYFP-centrosome no DOX.png
- 116133R_source data Fig 8/Micrographs/Fig 8B Centrosome/merge-centrosome + DOX.png
- 116133R_source data Fig 8/Micrographs/Fig 8B Centrosome/merge-centrosome no DOX.png
- 116133R_source data Fig 8/Micrographs/Fig 8B Centrosome/Pericentrin-centrosome + DOX.png
- 116133R_source data Fig 8/Micrographs/Fig 8B Centrosome/Pericentrin-centrosome no DOX.png
- 116133R_source data Fig 8/Micrographs/Fig 8B Midbody/
- 116133R_source data Fig 8/Micrographs/Fig 8B Midbody/ECFP-midbody + DOX.png
- 116133R_source data Fig 8/Micrographs/Fig 8B Midbody/ECFP-midbody no DOX.png
- 116133R_source data Fig 8/Micrographs/Fig 8B Midbody/EYFP-midbody + DOX.png
- 116133R_source data Fig 8/Micrographs/Fig 8B Midbody/EYFP-midbody no DOX.png
- 116133R_source data Fig 8/Micrographs/Fig 8B Midbody/merge-midbody + DOX.png
- 116133R_source data Fig 8/Micrographs/Fig 8B Midbody/merge-midbody no DOX.png
- 116133R_source data Fig 8/Micrographs/Fig 8B Midbody/PolyE-midbody + DOX.png
- 116133R_source data Fig 8/Micrographs/Fig 8B Midbody/PolyE-midbody no DOX.png
- 116133R_source data Fig 8/Micrographs/Fig 8B Primary cilium/
- 116133R_source data Fig 8/Micrographs/Fig 8B Primary cilium/AcTubulin-primary cilium + DOX.png
- 116133R_source data Fig 8/Micrographs/Fig 8B Primary cilium/AcTubulin-primary cilium no DOX.png
- 116133R_source data Fig 8/Micrographs/Fig 8B Primary cilium/ECFP-primary cilium + DOX.png
- 116133R_source data Fig 8/Micrographs/Fig 8B Primary cilium/ECFP-primary cilium no DOX.png
- 116133R_source data Fig 8/Micrographs/Fig 8B Primary cilium/EYFP-primary cilium + DOX.png
- 116133R_source data Fig 8/Micrographs/Fig 8B Primary cilium/EYFP-primary cilium no DOX.png
- 116133R_source data Fig 8/Micrographs/Fig 8B Primary cilium/merge-primary cilium + DOX.png
- 116133R_source data Fig 8/Micrographs/Fig 8B Primary cilium/merge-primary cilium no DOX.png
- 116133R_source data Fig 8/Micrographs/Fig 8C/
- 116133R_source data Fig 8/Micrographs/Fig 8C/ECFP + DOX.png
- 116133R_source data Fig 8/Micrographs/Fig 8C/ECFP no DOX.png
- 116133R_source data Fig 8/Micrographs/Fig 8C/Merge + DOX.png
- 116133R_source data Fig 8/Micrographs/Fig 8C/merge no DOX.png
- 116133R_source data Fig 8/Micrographs/Fig 8C/Pericentrin + DOX.png
- 116133R_source data Fig 8/Micrographs/Fig 8C/Pericentrin no DOX.png
- 116133R_source data Fig 8/Micrographs/Fig 8C/PolyE + DOX.png
- 116133R_source data Fig 8/Micrographs/Fig 8C/PolyE no DOX.png
