# Supplementary material for: Carboxy-terminal polyglutamylation regulates signaling and phase separation of the Dishevelled protein
Source: EMBO J. 2024 Sep 30;43(22):15. doi: 10.1038/s44318-024-00254-7 (PMC11574253; doi:10.1038/s44318-024-00254-7)
Supplement: Supplementary file 15 — EV and Appendix Source Data [file 44318_2024_254_MOESM15_ESM.zip]

Archive with 31 entries (19 files):
- 116133R_Source Data for Expanded View and Appendix/
- 116133R_Source Data for Expanded View and Appendix/116133R_source data Appendix Files/
- 116133R_Source Data for Expanded View and Appendix/116133R_source data EV Files/
- 116133R_Source Data for Expanded View and Appendix/116133R_source data Appendix Files/116133R_source data Appendix Fig S3/
- 116133R_Source Data for Expanded View and Appendix/116133R_source data Appendix Files/116133R_source data Appendix Fig S4/
- 116133R_Source Data for Expanded View and Appendix/116133R_source data Appendix Files/116133R_source data Appendix Fig S5/
- 116133R_Source Data for Expanded View and Appendix/116133R_source data EV Files/116133R_source data Fig EV1/
- 116133R_Source Data for Expanded View and Appendix/116133R_source data EV Files/116133R_source data Fig EV2/
- 116133R_Source Data for Expanded View and Appendix/116133R_source data EV Files/116133R_source data Fig EV3/
- 116133R_Source Data for Expanded View and Appendix/116133R_source data EV Files/116133R_source data Fig EV4/
- 116133R_Source Data for Expanded View and Appendix/116133R_source data EV Files/116133R_source data Fig EV5/
- 116133R_Source Data for Expanded View and Appendix/116133R_source data Appendix Files/116133R_source data Appendix Fig S3/Source data.xlsx
- 116133R_Source Data for Expanded View and Appendix/116133R_source data Appendix Files/116133R_source data Appendix Fig S3/Micrographs/
- 116133R_Source Data for Expanded View and Appendix/116133R_source data Appendix Files/116133R_source data Appendix Fig S4/WB source data.xlsx
- 116133R_Source Data for Expanded View and Appendix/116133R_source data Appendix Files/116133R_source data Appendix Fig S5/Source data.xlsx
- 116133R_Source Data for Expanded View and Appendix/116133R_source data EV Files/116133R_source data Fig EV1/WB whole membranes.xlsx
- 116133R_Source Data for Expanded View and Appendix/116133R_source data EV Files/116133R_source data Fig EV2/WB whole membranes.xlsx
- 116133R_Source Data for Expanded View and Appendix/116133R_source data EV Files/116133R_source data Fig EV3/Fig EV3 source data.xlsx
- __MACOSX/116133R_Source Data for Expanded View and Appendix/116133R_source data EV Files/116133R_source data Fig EV3/._Fig EV3 source data.xlsx
- 116133R_Source Data for Expanded View and Appendix/116133R_source data EV Files/116133R_source data Fig EV3/._Fig EV3 source data.xlsx
- 116133R_Source Data for Expanded View and Appendix/116133R_source data EV Files/116133R_source data Fig EV4/Source data.xlsx
- __MACOSX/116133R_Source Data for Expanded View and Appendix/116133R_source data EV Files/116133R_source data Fig EV4/._Source data.xlsx
- 116133R_Source Data for Expanded View and Appendix/116133R_source data EV Files/116133R_source data Fig EV4/._Source data.xlsx
- 116133R_Source Data for Expanded View and Appendix/116133R_source data EV Files/116133R_source data Fig EV5/Source data.xlsx
- 116133R_Source Data for Expanded View and Appendix/116133R_source data EV Files/116133R_source data Fig EV5/Source mircographs Fig. EV5H.pptx
- 116133R_Source Data for Expanded View and Appendix/116133R_source data Appendix Files/116133R_source data Appendix Fig S3/Micrographs/Fig AS3 D DVL1 TTLL11 merge.tif
- 116133R_Source Data for Expanded View and Appendix/116133R_source data Appendix Files/116133R_source data Appendix Fig S3/Micrographs/Fig AS3 D DVL1.tif
- 116133R_Source Data for Expanded View and Appendix/116133R_source data Appendix Files/116133R_source data Appendix Fig S3/Micrographs/Fig AS3 D DVL2 TTLL11 merge.tif
- 116133R_Source Data for Expanded View and Appendix/116133R_source data Appendix Files/116133R_source data Appendix Fig S3/Micrographs/Fig AS3 D DVL2.tif
- 116133R_Source Data for Expanded View and Appendix/116133R_source data Appendix Files/116133R_source data Appendix Fig S3/Micrographs/Fig AS3 D TTL11.tif
- 116133R_Source Data for Expanded View and Appendix/116133R_source data Appendix Files/116133R_source data Appendix Fig S3/Micrographs/Fig AS3 D TTLL11.tif
