# Supplementary material for: Carboxy-terminal polyglutamylation regulates signaling and phase separation of the Dishevelled protein
Source: EMBO J. 2024 Sep 30;43(22):15. doi: 10.1038/s44318-024-00254-7 (PMC11574253; doi:10.1038/s44318-024-00254-7)
Supplement: Supplementary file 15 — EV and Appendix Source Data [file 44318_2024_254_MOESM15_ESM.zip › 116133R_Source Data for Expanded View and Appendix/116133R_source data Appendix Files/116133R_source data Appendix Fig S3/Source data.xlsx]

## Sheet: AFS3A
Percentage of phenotypes observed
		Even				Punctate
	Dvl3 wt	21	14		8	79	86		92
	Dvl3 4E	28	15		13	72	85		87
	Dvl3 12E	41	17		22	59	83		78
	Dvl3 E710A/D714A	5	5		2	95	95		98
TTLL11	Dvl3 wt	27	27		35	73	73		65
TTLL11	Dvl3 4E	48	61		66	52	39		34
TTLL11	Dvl3 12E	71	77		79	29	23		21
TTLL11	Dvl3 E710A/D714A	1	3		5	99	97		95
TTLL11m	Dvl3 wt	1	8	7	5	99	92	93	95
TTLL11m	Dvl3 4E	2	3	10	11	98	97	90	89
TTLL11m	Dvl3 12E	4	5	16	13	96	95	84	87
TTLL11m	Dvl3 E710A/D714A	1	7	1	2	99	93	99	98

## Sheet: AFS3B
Percentage of phenotypes observed
	HEK293 T-erx WT
		Puncta				Even
	WT	89.7	81.5	74.8	76.2	10.3	18.5	25.2	23.8
	12E	77	62	54	58	23	38	46	42
	m	98	100	96	99	2	0	4	1
siTTLL11	WT	87.4	86.7	80.7	78.8	12.6	13.3	19.3	21.2
siTTLL11	12E	75.4	51.5	53.6	65.7	24.6	48.5	46.4	34.3
siTTLL11	m	98.5	99	99.5	99.5	1.5	1	0.5	0.5
	HEK293 T-erx WT DVL TKO
		Puncta				Even
	WT	80.7	84.1	89	80.7	19.3	15.9	11	19.3
	12E	64.2	52.5	65.5	53.6	35.8	47.5	34.5	46.4
	m	96.7	95.2	97.5	99.5	3.3	4.8	2.5	0.5
siTTLL11	WT	83.8	81.9	77.9	78.8	16.2	18.1	22.1	21.2
siTTLL11	12E	75.5	72.6	65.7	65.7	24.5	27.4	34.3	34.3
siTTLL11	m	97.5	97	99.5	99.5	2.5	3	0.5	0.5

## Sheet: AFS3C
qPCR DATA for TTLL11 normalized to RPS13 housekeeping
	HEK293 T-erx WT							HEK293 T-erx WT DVL TKO
		1	2	3						1	2	3
si C	WT	0.001292	0.001931	0.001363				si C	WT	0.001593	0.002614	0.002229
si C	12E	0.001551	0.003941	0.001445				si C	12E	0.001754	0.003656	0.002364
si C	m	0.000603	0.00299	0.001315				si C	m	0.001978	0.003438	0.002241
si TTLL11	WT	0.000729	0.000722	0.000769				si TTLL11	WT	0.001005	0.001172	0.001113
si TTLL11	12E	0.000705	0.001	0.000775				si TTLL11	12E	0.00136	0.001792	0.001027
si TTLL11	m	0.000802	0.001288	0.00069				si TTLL11	m	0.000943	0.001651	0.001163
Fold change								Fold change
si C	WT	1	1	1				si C	WT	1	1	1
si C	12E	1	1	1				si C	12E	1	1	1
si C	m	1	1	1				si C	m	1	1	1
si TTLL11	WT	0.564241	0.3739	0.564197				si TTLL11	WT	0.630885	0.448355	0.499327
si TTLL11	12E	0.454545	0.253743	0.536332				si TTLL11	12E	0.775371	0.685539	0.434433
si TTLL11	m		0.430769	0.524715				si TTLL11	m	0.476744	0.480221	0.518965
