# Supplementary material for: Carboxy-terminal polyglutamylation regulates signaling and phase separation of the Dishevelled protein
Source: EMBO J. 2024 Sep 30;43(22):15. doi: 10.1038/s44318-024-00254-7 (PMC11574253; doi:10.1038/s44318-024-00254-7)
Supplement: Supplementary file 15 — EV and Appendix Source Data [file 44318_2024_254_MOESM15_ESM.zip › 116133R_Source Data for Expanded View and Appendix/116133R_source data Appendix Files/116133R_source data Appendix Fig S4/WB source data.xlsx]

## Sheet: Quantification AS4A
Quantification of Bands normalized to DVL3 control
Sample
Repeat 1	1	2.63601
Repeat 2	1	1.84302
Repeat 3	1	2.47252
Paired t test
P value	0.0321
P value summary	*
Significantly different (P < 0.05)?	Yes
One- or two-tailed P value?	Two-tailed
t, df	t=5.449, df=2
Number of pairs	3
How big is the difference?
Mean of differences	1.317
SD of differences	0.4187
SEM of differences	0.2417
95% confidence interval	0.2771 to 2.357
R squared (partial eta squared)	0.9369
How effective was the pairing?
Correlation coefficient (r)	Horizontal line
P value (one tailed)
P value summary
Was the pairing significantly effective?

## Sheet: AS4F
DVL subcellular localization percentage of cells from different replicates
Treatment	DVL3	even						dots
Control	wt	2	14	3				98	86	97
TTLL11	wt	34	27	34				66	73	66
CK1	wt	98	89	90				2	11	10
PF670	wt	2	5	0	1			98	95	100	99
TTLL11 + CK1	wt	100	96	95				0	4	5
TTLL11 +PF 670	wt	12	8	15	14			88	92	85	86
Control	12E	22	17	22				78	83	78
TTLL11	12E	86	77	95				14	23	5
CK1	12E	99	97	98				1	3	2
PF670	12E	5	13		4			95	87		96
TTLL11 + CK1	12E	99	98	98				1	2	2
TTLL11 +PF 670	12E	45	36		37			55	64		63
Control	E710A/D714A	0	5	1				100	95	99
TTLL11	E710A/D714A	0	3	5				100	97	95
CK1	E710A/D714A	91	80	82				9	20	18
PF670	E710A/D714A	0	0	0	0			100	100	100	100
TTLL11 + CK1	E710A/D714A	96	98	89				4	2	11
TTLL11 +PF 670	E710A/D714A	0	0	0	0			100	100	100	100
