# Supplementary material for: Carboxy-terminal polyglutamylation regulates signaling and phase separation of the Dishevelled protein
Source: EMBO J. 2024 Sep 30;43(22):15. doi: 10.1038/s44318-024-00254-7 (PMC11574253; doi:10.1038/s44318-024-00254-7)
Supplement: Supplementary file 15 — EV and Appendix Source Data [file 44318_2024_254_MOESM15_ESM.zip › 116133R_Source Data for Expanded View and Appendix/116133R_source data Appendix Files/116133R_source data Appendix Fig S5/Source data.xlsx]

## Sheet: AFS5B
Percentage of phenotypes observed
		Even				Dots
	wt	2	14	21	19	98	86	79	81
CCP1	wt	43	37	13	10	57	63	87	90
CCP5	wt	45	29	13	6	55	71	87	94
CCP5	wt	12	5	2	2	88	95	98	98
	12E	22	17	41	32	78	83	59	68
CCP1	12E	67	63	23	23	33	37	77	77
CCP5	12E	78	57	38	46	22	43	62	54
CCP5	12E	19	6	5	2	81	94	95	98
	E710A/D714A	0	5	5	2	100	95	95	98
CCP1	E710A/D714A	36	32	9	4	64	68	91	96
CCP5	E710A/D714A	17	14	2	4	83	86	98	96
CCP5	E710A/D714A	0	1	0	0	100	99	100	100
