# Supplementary material for: Carboxy-terminal polyglutamylation regulates signaling and phase separation of the Dishevelled protein
Source: EMBO J. 2024 Sep 30;43(22):15. doi: 10.1038/s44318-024-00254-7 (PMC11574253; doi:10.1038/s44318-024-00254-7)
Supplement: Supplementary file 15 — EV and Appendix Source Data [file 44318_2024_254_MOESM15_ESM.zip › 116133R_Source Data for Expanded View and Appendix/116133R_source data EV Files/116133R_source data Fig EV2/WB whole membranes.xlsx]

## Sheet: FIg EV2A
									?
