# Supplementary material for: Carboxy-terminal polyglutamylation regulates signaling and phase separation of the Dishevelled protein
Source: EMBO J. 2024 Sep 30;43(22):15. doi: 10.1038/s44318-024-00254-7 (PMC11574253; doi:10.1038/s44318-024-00254-7)
Supplement: Supplementary file 15 — EV and Appendix Source Data [file 44318_2024_254_MOESM15_ESM.zip › 116133R_Source Data for Expanded View and Appendix/116133R_source data EV Files/116133R_source data Fig EV3/Fig EV3 source data.xlsx]

## Sheet: Quantification 3B
Quantification of Bands normalized to DVL3 control
	Dvl3 WT	DVL3-E
Repeat 1	1	1.63541
Repeat 2	1	1.81694
Repeat 3	1	1.7807
One sample t test
heoretical mean	1
Actual mean	1.744
Number of values	3
One sample t test
t, df	t=13,42, df=2
P value (two tailed)	0.0055
P value summary	**
Significant (alpha=0.05)?	Yes
How big is the discrepancy?
Discrepancy	0.7443
SD of discrepancy	0.09607
SEM of discrepancy	0.05547
95% confidence interval	0,5057 to 0,9830
R squared (partial eta squared)	0.989
