# Supplementary material for: Carboxy-terminal polyglutamylation regulates signaling and phase separation of the Dishevelled protein
Source: EMBO J. 2024 Sep 30;43(22):15. doi: 10.1038/s44318-024-00254-7 (PMC11574253; doi:10.1038/s44318-024-00254-7)
Supplement: Supplementary file 15 — EV and Appendix Source Data [file 44318_2024_254_MOESM15_ESM.zip › 116133R_Source Data for Expanded View and Appendix/116133R_source data EV Files/116133R_source data Fig EV4/Source data.xlsx]

## Sheet: EV4Ba
Top Flash normalized to Rluc calculated as fold change to inducer
Sample	pcDNA	TTLL11	TTLL11m	DVL1	DVL1+TTLL11	DVL1+TTLL11m
Repeat 1	0.012346	0.028788	0.030555	1	0.10293	0.05768
Repeat 2	0.017107	0.040093	0.045826	1	0.189465	0.100066
Repeat 3	0.008758	0.007752	0.007036	1	0.047071	0.040394
Repeat 4	0.004673	0.003215	0.003317	1	0.043328	0.029466
One sample t-test	DVL1+TTLL11
Theoretical mean	1
Actual mean	0.0957
Number of values	4
One sample t test
t, df	t=26.52, df=3
P value (two tailed)	0.0001
P value summary	***
Significant (alpha=0.05)?	Yes
How big is the discrepancy?
Discrepancy	-0.9043
SD of discrepancy	0.0682
SEM of discrepancy	0.0341
95% confidence interval	-1.013 to -0.7958
R squared (partial eta squared)	0.9958

## Sheet: EV4Bb
Top Flash normalized to Rluc calculated as fold change to inducer
Sample	pcDNA	TTLL11	TTLL11m	DVL3+CK1ε	DVL3+CK1ε+TTLL11	DVL3+CK1ε+TTLL11m
Repeat 1	0.039896	0.093029	0.098736	1	0.485252	0.402925
Repeat 2	0.044452	0.104178	0.119074	1	0.503506	0.542775
Repeat 3	0.011635	0.0103	0.01008	1	0.356221	0.456933
Repeat 4	0.005821	0.004005	0.004503	1	0.351102	0.353718
One sample t-test
DVL3+CK1ε+TTLL11
Theoretical mean	1
Actual mean	0.424
Number of values	4
One sample t test
t, df	t=14.12, df=3
P value (two tailed)	0.0008
P value summary	***
Significant (alpha=0.05)?	Yes
How big is the discrepancy?
Discrepancy	-0.576
SD of discrepancy	0.08161
SEM of discrepancy	0.04081
95% confidence interval	-0.7058 to -0.4461
R squared (partial eta squared)	0.9852

## Sheet: EV4Bc
Top Flash normalized to Rluc calculated as fold change to inducer
Sample	pcDNA	TTLL11	TTLL11m	LRP6	LRP6+TTLL11	LRP6+TTLL11m
Repeat 1	0.00225	0.001367	0.002076	1	0.241034	0.322964
Repeat 2	0.004013	0.001193	0.001374	1	0.157865	0.443346
Repeat 3	0.001148	0.000665	0.000767	1	0.231023	0.411439
Repeat 4	0.00115755	0.000703273	0.00106832	1	0.267077	0.465855
One sample t-test		LRP6+TTLL11
Theoretical mean	1
Actual mean	0.2242
Number of values	4
One sample t test
t, df	t=33.16, df=3
P value (two tailed)	<0.0001
P value summary	****
Significant (alpha=0.05)?	Yes
How big is the discrepancy?
Discrepancy	-0.7758
SD of discrepancy	0.04679
SEM of discrepancy	0.0234
95% confidence interval	-0.8502 to -0.7013
R squared (partial eta squared)	0.9973

## Sheet: EV4Bd
Top Flash normalized to Rluc calculated as fold change to inducer
	WT	WT	KO	KO
Sample	pc DNA	LRP6	pc DNA	LRP6
Repeat 1	0.00598	1	0.002194	1.00687
Repeat 2	0.001526	1	0.001391	0.896569
Repeat 3	0.014554	1	0.003506	1.09498
Repeat 4	0.004872	1	0.003703	0.961486
Repeat 5	0.005264	1	0.00503	0.949972
	KO
One sample t-test	LRP6
Theoretical mean	1
Actual mean	0.982
Number of values	5
One sample t test
t, df	t=0.5419, df=4
P value (two tailed)	0.6166
P value summary	ns
Significant (alpha=0.05)?	No
How big is the discrepancy?
Discrepancy	-0.01803
SD of discrepancy	0.07438
SEM of discrepancy	0.03326
95% confidence interval	-0.1104 to 0.07432
R squared (partial eta squared)	0.0684

## Sheet: EV4Ca
Data from the plate reader
	Repeat 1							Repeat 2							Repeat 3
Luciferase
	25256	4221	4170	1826				210658	1827	543	262				129583	1672	1206	1779
	49035	4059	40627	1330	16936	532		10084	1336	4295	329	1237	666		17991	6386	14453	1784	8031	1585
	27598	1887						6112	2376						15372	2114
Renilla
	938954	1070122	3022974	2115534				194990	239342	241063	93167				203690	112056	934569	648772
	2389649	4748126	2679173	1514410	1772012	306555		295369	174103	149288	173230	247176	121079		728600	740950	1037676	518197	1539991	433427
	1450816	1288885						295276	146731						935210	603346
Normalized
	0.026898	0.00394441	0.00137944	0.000863139				1.08035	0.00763343	0.00225252	0.00281215				0.636178	0.0149211	0.00129043	0.0027421
	0.0205197	0.000854864	0.015164	0.00087823	0.0095575	0.00173541		0.0341403	0.00767362	0.0287699	0.00189921	0.00500453	0.00550054		0.0246926	0.00861867	0.0139282	0.00344271	0.00521497	0.0036569
	0.0190224	0.00146406						0.0206993	0.0161929						0.0164369	0.00350379
Data with indicated samples and treatments
																Normalized on average of the cell line
Treatment	3a	cm	3a	cm	3a	cm	3a	cm	3a	cm	3a	cm				3a	cm	3a	cm	3a	cm	3a	cm	3a	cm	3a	cm
Sample	Trex wt	Trex wt	PKO	PKO	DVL3	DVL3	12E	12E	DVL3 E710A/D714A	DVL3 E710A/D714A	4E	4E				Trex wt	Trex wt	PKO	PKO	DVL3	DVL3	12E	12E	DVL3 E710A/D714A	DVL3 E710A/D714A	4E	4E
1	0.026898	0.00394441	0.00137944	0.000863139	0.0205197	0.000854864	0.015164	0.00087823	0.0095575	0.00173541	0.0190224	0.00146406				1.74422	0.255778	0.16184	0.101267	2.40745	0.100296	1.7791	0.103037	1.12132	0.203605	2.23178	0.171768
2	1.08035	0.00763343	0.00225252	0.00281215	0.0341403	0.00767362	0.0287699	0.00189921	0.00500453	0.00550054	0.0206993	0.0161929				1.98597	0.0140322	0.0222851	0.0278217	0.337764	0.0759181	0.284632	0.0187896	0.0495118	0.054419	0.204786	0.160203
3	0.636178	0.0149211	0.00129043	0.0027421	0.0246926	0.00861867	0.0139282	0.00344271	0.00521497	0.0036569	0.0164369	0.00350379				1.95417	0.0458336	0.021079	0.0447918	0.403349	0.140785	0.227516	0.0562361	0.0851856	0.0597349	0.268495	0.0572339
Data in order presented in the figure
	cm	3a	cm	3a	cm	3a	cm	3a	cm	3a	cm	3a
	WT	WT	PKO	PKO	DVL3	DVL3	DVL3 4E	DVL3 4E	DVL3 12E	DVL3 12E	DVL3 E710A/D714A	DVL3 E710A/D714A
	0.255778	1.74422	0.101267	0.16184	0.100296	2.40745	0.171768	2.23178	0.103037	1.7791	0.203605	1.12132
	0.0140322	1.98597	0.0278217	0.0222851	0.0759181	0.337764	0.160203	0.204786	0.0187896	0.284632	0.054419	0.0495118
	0.0458336	1.95417	0.0447918	0.021079	0.140785	0.403349	0.0572339	0.268495	0.0562361	0.227516	0.0597349	0.0851856
Statistics
RM one way ANOVA
P value	0.0112
P value summary	*
Statistically significant (P < 0.05)?	Yes
Geisser-Greenhouse's epsilon	0.1514
R squared	0.9224
Was the matching effective?
F	2.442e-13
P value	>0.9999
P value summary	ns
Is there significant matching (P < 0.05)?	No
R squared	1.723e-15
ANOVA table	SS	DF	MS	F (DFn, DFd)	P value
Treatment (between columns)	29.73	11	2.703	F (1.666, 3.331) = 23.76	P=0.0112
Individual (between rows)	5.556e-14	2	2.778e-14	F (2, 22) = 2.442e-013	P>0.9999
Residual (random)	2.503	22	0.1138
Total	32.24	35
Data summary
Number of treatments (columns)	12
Number of subjects (rows)	3
Number of missing values	0
Dunnett's multiple comparisons test	Mean Diff.	95.00% CI of diff.	Below threshold?	Summary	Adjusted P Value	F-?
DVL3 vs. WT	2.748	2.061 to 3.436	Yes	**	0.0032	A	WT
DVL3 vs. WT	0.9589	0.06237 to 1.855	Yes	*	0.0439	B	WT
DVL3 vs. PKO	2.629	2.066 to 3.192	Yes	**	0.0024	C	PKO
DVL3 vs. PKO	2.678	2.102 to 3.253	Yes	**	0.0024	D	PKO
DVL3 vs. DVL3	2.265	0.2678 to 4.262	Yes	*	0.0392	E	DVL3
DVL3 vs. DVL3 4E	2.214	-0.9037 to 5.331	No	ns	0.0958	G	DVL3 4E
DVL3 vs. DVL3 4E	0.7579	-1.440 to 2.956	No	ns	0.3305	H	DVL3 4E
DVL3 vs. DVL3 12E	2.625	2.119 to 3.130	Yes	**	0.0019	I	DVL3 12E
DVL3 vs. DVL3 12E	0.8227	-1.178 to 2.824	No	ns	0.2508	J	DVL3 12E
DVL3 vs. DVL3 E710A/D714A	2.48	1.688 to 3.272	Yes	**	0.0053	K	DVL3 E710A/D714A
DVL3 vs. DVL3 E710A/D714A	2.066	-0.05632 to 4.188	No	ns	0.0527	L	DVL3 E710A/D714A
Test details	Mean 1	Mean 2	Mean Diff.	SE of diff.	n1	n2	q	DF
DVL3 vs. WT	2.854	0.1052	2.748	0.08614	3	3	31.91	2
DVL3 vs. WT	2.854	1.895	0.9589	0.1123	3	3	8.541	2
DVL3 vs. PKO	2.854	0.2247	2.629	0.07049	3	3	37.3	2
DVL3 vs. PKO	2.854	0.176	2.678	0.07205	3	3	37.16	2
DVL3 vs. DVL3	2.854	0.5886	2.265	0.2501	3	3	9.056	2
DVL3 vs. DVL3 4E	2.854	0.6401	2.214	0.3904	3	3	5.67	2
DVL3 vs. DVL3 4E	2.854	2.096	0.7579	0.2753	3	3	2.753	2
DVL3 vs. DVL3 12E	2.854	0.229	2.625	0.06327	3	3	41.48	2
DVL3 vs. DVL3 12E	2.854	2.031	0.8227	0.2506	3	3	3.283	2
DVL3 vs. DVL3 E710A/D714A	2.854	0.3737	2.48	0.09923	3	3	24.99	2
DVL3 vs. DVL3 E710A/D714A	2.854	0.7876	2.066	0.2658	3	3	7.773	2

## Sheet: Quantification EV4Cb
Quantification of Bands normalized to DVL3 control
Sample	WT	12E	DVL3 E710A D714A
Repeat 1	1	0.954315	0.275648
Repeat 2	1	1.29492	0.448977
Repeat 3	1	1.10107	0.271224
Repeat 4	1	0.941848	0.508859
One sample t-test	DVL3 E710A D714A
Theoretical mean	1
Actual mean	0.3762
Number of values	4
One sample t test
t, df	t=10.30, df=3
P value (two tailed)	0.002
P value summary	**
Significant (alpha=0.05)?	Yes
How big is the discrepancy?
Discrepancy	-0.6238
SD of discrepancy	0.1211
SEM of discrepancy	0.06057
95% confidence interval	-0.8166 to -0.4311
R squared (partial eta squared)	0.9725

## Sheet: EV4D
Top Flash normalized to Rluc calculated as fold change to inducer
				CK1	CK1	CK1
Sample	Ctrl	DVL3 wt	DVL3 12E	Ctrl	DVL3 wt	DVL3 12E
Repeat 1	0.022642	0.168027	0.110878	0.100597	1	1.27014
Repeat 2	0.013182	0.139298	0.056237	0.056002	1	1.17413
Repeat 3	0.012877	0.098804	0.059192	0.021262	1	0.776977
	CK1
One sample t-test	DVL3 12E
Theoretical mean	1
Actual mean	1.074
Number of values	3
One sample t test
t, df	t=0.4885, df=2
P value (two tailed)	0.6735
P value summary	ns
Significant (alpha=0.05)?	No
How big is the discrepancy?
Discrepancy	0.07375
SD of discrepancy	0.2615
SEM of discrepancy	0.151
95% confidence interval	-0.5757 to 0.7232
R squared (partial eta squared)	0.1066

## Sheet: Quantification EV4E
Quantification of Bands normalized to DVL3 control
B						C
Sample	Control	Wnt3a	Wnt5a		Sample	Control	Wnt3a	Wnt5a
Repeat 1	1	0.842717	0.819285		Repeat 1	1	1.29259	1.33524
Repeat 2	1	0.973412	0.922757		Repeat 2	1	0.693383	0.994994
Repeat 3	1	0.957754	1.31044		Repeat 3	1	0.956843	0.860288
Table Analyzed	B				Table Analyzed	C
Friedman test					Friedman test
P value	0.5278				P value	0.9444
Exact or approximate P value?	Exact				Exact or approximate P value?	Exact
P value summary	ns				P value summary	ns
Are means signif. different? (P < 0.05)	No				Are means signif. different? (P < 0.05)	No
Number of groups	3				Number of groups	3
Friedman statistic	2				Friedman statistic	0.6667
Data summary					Data summary
Number of treatments (columns)	3				Number of treatments (columns)	3
Number of subjects (rows)	3				Number of subjects (rows)	3
