# Supplementary material for: Carboxy-terminal polyglutamylation regulates signaling and phase separation of the Dishevelled protein
Source: EMBO J. 2024 Sep 30;43(22):15. doi: 10.1038/s44318-024-00254-7 (PMC11574253; doi:10.1038/s44318-024-00254-7)
Supplement: Supplementary file 15 — EV and Appendix Source Data [file 44318_2024_254_MOESM15_ESM.zip › 116133R_Source Data for Expanded View and Appendix/116133R_source data EV Files/116133R_source data Fig EV5/Source data.xlsx]

## Sheet: EV5C
Percentage of phenotypes
		Closed			Open
	Control	95.3488			4.65116
	Dvl3 wt	53.4247			46.5753
	Dvl3 12E	26.3889			73.6111

## Sheet: EV5G
Percentage of phenotypes
		Normal			Weak			Mild			Severe
	Control	98.3871			0			0			1.6129
	Ctrl MO 16ng	95.7627			0			0			4.23729
	TTLL11 E3 MO 16ng	88.189			0			0			11.811

## Sheet: EV5H
Length of somites
	Control	Wnt5b
	101.203	71.9833
	103.839	64.153
	101.45	69.7877
	101.883	70.304
	91.7323	61.8927
	101.103	66.722
Table Analyzed
Column B	Wnt5b
vs.	vs.
Column A	Control
Unpaired t test
P value	<0.0001
P value summary	****
Significantly different (P < 0.05)?	Yes
One- or two-tailed P value?	Two-tailed
t, df	t=13.85, df=10
How big is the difference?
Mean of column A	100.2
Mean of column B	67.47
Difference between means (B - A) ± SEM	-32.73 ± 2.364
95% confidence interval	-37.99 to -27.46
R squared (eta squared)	0.9504
F test to compare variances
F, DFn, Dfd	1.192, 5, 5
P value	0.8515
P value summary	ns
Significantly different (P < 0.05)?	No
Data analyzed
Sample size, column A	6
Sample size, column B	6
